# Supplementary material for: Protein Composition and Associated Material Properties of Cobweb Spiders’ Gumfoot Glue Droplets
Source: Integr Comp Biol. 2021 May 18;61(4):1459–80. doi: 10.1093/icb/icab086 (PMC8631074; doi:10.1093/icb/icab086)
Supplement: icab086_Supplementary_Data [file icab086_Supplementary_Data.zip]

Archive with 7 entries (7 files):
- icb-2021-0105-File015.docx
- icb-2021-0105-File016.xlsx
- icb-2021-0105-File017.xlsx
- icb-2021-0105-File018.xlsx
- icb-2021-0105-File019.xlsx
- icb-2021-0105-File020.docx
- icb-2021-0105-File021.docx
