# Supplementary material for: Protein Composition and Associated Material Properties of Cobweb Spiders’ Gumfoot Glue Droplets
Source: Integr Comp Biol. 2021 May 18;61(4):1459–80. doi: 10.1093/icb/icab086 (PMC8631074; doi:10.1093/icb/icab086)
Supplement: icab086_Supplementary_Data [file icab086_Supplementary_Data.zip › icb-2021-0105-File016.xlsx]

## Sheet: Supp_TableS2_Pt_HighScore80Prot
Supplementary Table S2. Spreadsheet containing proteins identified in gumfoot lines of P. tepidariorum. Protein identifiers in the first column are from Haney et al. (2019). The second column provides the best blastP hit to the RefSeq proteins associated with the P. tepiariorum genome as of 26 April 2021. Included are the Label Free Quantitation (LFQ) for each of 12 silk samples, statistical comp…
Protein IDs	Protein.RefSeq.IDs	Run 1 Protein IDs	Run 2 Score	Run 2_fiber1 LFQ	Run 2_fiber2 LFQ	Run 2_fiber3 LFQ	Run 2_glue1 LFQ	Run 2_glue2 LFQ	Run 2_glue3 LFQ	Run 1 Protein IDs	Run 1 Score	Run 1_fiber1 LFQ	Run 1_fiber2 LFQ	Run 1_fiber3 LFQ	Run 1_glue1 LFQ	Run 1_glue2 LFQ	run 1_glue3 LFQ	PTM Protein.IDs	Total.Modified.Peptides	# Glue samples Modified	# Phosphorylated Positions	# glycosylated positions	mean Fiber LFQ	mean Glue LFQ	Si	di	logFC	ttest.p	ttest.FDR	FDR_cat	ttest.p. remove run 1_Glue3	ttest.FDR remove run 1_Glue3	FDR_cat remove run1_Glue3	Presence	Modified	anova.tukey.all	anova.tukey.trim	ID.num	IDs	Terminal.Match	Terminaml.ID	Terminal.Species	Evalue	Spidroin.Match	Spidroin.Type	Spidroin.Terminal	EvalueSilk.Gene	Silk.Gene.Group	Silk.Gene.Def
MSTRG.7450.1	XP_021000532.1	MSTRG.7450.1	275.71	0	0	0	93653000	55128000	87935000	MSTRG.7450.1	323.31	6826900	5539400	0	114230000	63636000	35578000	MSTRG.7450.1	1	1	1	0	2473260	7.50267e+07	6.46004e+07	-1.12311	-1.48195	0.000175854	0.0140684	0.01-0.05	3.52195e-05	0.00281756	<0.01	Detected in Both	Modified	0.000104365	7.04414e-05	72	MSTRG.7450.1			NA		NA		NA
MSTRG.48016.1;MSTRG.48014.2;MSTRG.48014.1	XP_015921992.1;XP_015922017.1	sumMSTRG.48014.2;MSTRG.48014.1;MSTRG.48016.1	323.31	13112000	32133000	22368000	58682000	74147000	89285900	MSTRG.48016.1;MSTRG.48014.2;MSTRG.48014.1	323.31	39879000	25431000	0	88707000	53650000	38248000		NA	NA	NA	NA	26584600	6.712e+07	4.82387e+07	-0.840309	-0.402222	0.00151896	0.0405055	0.01-0.05	0.000344571	0.0112713	0.01-0.05	Detected in Both	Not Modified	0.0012729	0.000689143	62	MSTRG.48016.1;MSTRG.48014.2;MSTRG.48014.1			NA		NA		NA
MSTRG.29315.1;aug3.g3269.t2	XP_015921585.1;XP_015921587.1	MSTRG.29315.1;aug3.g3269.t2	66.104	0	0	0	3202700	10621000	8748300	MSTRG.29315.1;aug3.g3269.t2	323.31	2315400	1913900	0	10889000	10211000	4704200		NA	NA	NA	NA	845860	8062700	7.69919e+06	-0.93735	-0.979182	0.00062959	0.0251836	0.01-0.05	0.000422673	0.0112713	0.01-0.05	Detected in Both	Not Modified	0.000413889	0.000845348	16	MSTRG.29315.1;aug3.g3269.t2			NA		NA		NA
MSTRG.48020.1;aug3.g15620.t1;MSTRG.48028.2;MSTRG.48021.1	XP_015911667.1;XP_015911315.1;XP_015922014.1	sumMSTRG.48020.1;MSTRG.48021.1;MSTRG.48028.2;aug3.g15620.t1	168.02	0	18567000	51089000	139650000	151475000	142150330	sumMSTRG.48020.1;aug3.g15620.t1;MSTRG.48028.2;MSTRG.48021.1;	323.31	33922500	11058900	0	52661800	72044000	64820000		NA	NA	NA	NA	22927480	1.038e+08	1.06147e+08	-0.761895	-0.655842	0.00248728	0.0497457	0.01-0.05	0.00204302	0.0408603	0.01-0.05	Detected in Both	Not Modified	0.00183387	0.00408603	65	MSTRG.48020.1;aug3.g15620.t1;MSTRG.48028.2;MSTRG.48021.1			NA		NA		NA
MSTRG.40967.1	XP_015907257.1	MSTRG.40967.1	322.46	35466000	14335000	0	777600000	521100000	703310000	MSTRG.40967.1	323.31	35385000	36832000	12211000	109660000	171450000	121480000		NA	NA	NA	NA	24403600	4.00767e+08	6.81413e+08	-0.552328	-1.21544	0.0114975	0.074846	>0.05	0.00655623	0.0420864	0.01-0.05	Detected in Both	Not Modified	0.0124463	0.0131125	57	MSTRG.40967.1			NA		NA		NA
MSTRG.29636.10;MSTRG.29636.11;MSTRG.29639.4	XP_015926098.1	MSTRG.29636.10;MSTRG.29636.11;MSTRG.29639.4	323.31	22010000	43256000	48141000	1621300000	1326100000	1311700000	MSTRG.29636.10;MSTRG.29636.11;MSTRG.29639.4	323.31	57449000	48799000	8715400	168720000	196400000	166550000	MSTRG.29636.10;MSTRG.29636.11;MSTRG.29639.4	163	6	27	5	43931000	7.98462e+08	1.54191e+09	-0.489348	-1.25948	0.0191741	0.074846	>0.05	0.0105923	0.0420864	0.01-0.05	Detected in Both	Modified in >=5 Glue Samples	0.0223031	0.0211845	48	MSTRG.29636.10;MSTRG.29636.11;MSTRG.29639.4	-		3e-15,4e-15	AgSP.C2_1235	NA	C2	3e-26,7e-26	A0A514KFQ5	Aggregate spidroin 2	AgSp2
MSTRG.46534.2	XP_015918400.1	MSTRG.46534.2	323.31	0	0	0	230280000	122730000	111360000	MSTRG.46534.2	323.31	20924000	12497000	20420000	47257000	33506000	95617000		NA	NA	NA	NA	6684200	1.06792e+08	1.57772e+08	-0.634507	-1.20349	0.00595579	0.074846	>0.05	0.0098366	0.0420864	0.01-0.05	Detected in Both	Not Modified	0.00697564	0.0196732	58	MSTRG.46534.2			NA		NA		NA
aug3.g5740.t1	XP_015926148.1	aug3.g5740.t1	323.31	0	4174200	3286000	141850000	152760000	125060000	aug3.g5740.t1	323.31	6822700	14986000	0	14737000	18038000	20098000	aug3.g5740.t1	3	2	2	0	5853780	7.87572e+07	1.51402e+08	-0.481522	-1.12885	0.020482	0.074846	>0.05	0.0123647	0.0420864	0.01-0.05	Detected in Both	Modified	0.0235277	0.0247295	23	aug3.g5740.t1			NA		NA		NA
MSTRG.48018.1	XP_015924724.1	MSTRG.48018.1	292.26	0	0	0	142340000	117510000	95696000	MSTRG.48018.1	323.31	35071000	31856000	0	19715000	30545000	32805000		NA	NA	NA	NA	13385400	7.31018e+07	1.21403e+08	-0.491887	-0.737297	0.0192141	0.074846	>0.05	0.0143517	0.0420864	0.01-0.05	Detected in Both	Not Modified	0.0199626	0.0287034	64	MSTRG.48018.1			NA		NA		NA
aug3.g13280.t1;aug3.g13280.t3;MSTRG.17454.5	XP_015906491.1;XP_015906492.1	aug3.g13280.t1;aug3.g13280.t3;MSTRG.17454.5	323.31	0	0	0	79032000	70943000	67661000	aug3.g13280.t1;aug3.g13280.t3;MSTRG.17454.5	191.46	0	5417500	0	3758000	4848200	7877300		NA	NA	NA	NA	1083500	3.90199e+07	8.27266e+07	-0.458576	-1.55646	0.0246109	0.074846	>0.05	0.0153138	0.0420864	0.01-0.05	Detected in Both	Not Modified	0.0302164	0.0306276	3	aug3.g13280.t1;aug3.g13280.t3;MSTRG.17454.5			NA		NA		NA
aug3.g12440.t1	XP_015905125.1	aug3.g12440.t1	62.784	0	0	0	47642000	41888000	32536000	aug3.g12440.t1	49.435	0	5446600	0	2921100	4302700	6724700		NA	NA	NA	NA	1089320	2.26691e+07	4.57656e+07	-0.471528	-1.31828	0.022174	0.074846	>0.05	0.0153797	0.0420864	0.01-0.05	Detected in Both	Not Modified	0.0263523	0.0307595	1	aug3.g12440.t1			NA		NA		NA
MSTRG.5196.2	XP_015912477.1	MSTRG.5196.2	136.05	0	0	0	52122000	31547000	39134000	MSTRG.5196.2	308.14	7051400	21454000	0	10926000	16503000	7423600		NA	NA	NA	NA	5701080	2.62759e+07	4.31738e+07	-0.476558	-0.663601	0.0219551	0.074846	>0.05	0.0108895	0.0420864	0.01-0.05	Detected in Both	Not Modified	0.0227364	0.021779	70	MSTRG.5196.2			NA		NA		NA
MSTRG.31261.2;MSTRG.31261.1	XP_015915239.1	MSTRG.31261.2;MSTRG.31261.1	108.22	0	0	0	12303000	12990000	12335000	MSTRG.31261.2;MSTRG.31261.1	30.272	957320	0	0	1011400	1422200	856120		NA	NA	NA	NA	191464	6819620	1.40602e+07	-0.471412	-1.55167	0.0221792	0.074846	>0.05	0.011441	0.0420864	0.01-0.05	Detected in Both	Not Modified	0.0267642	0.022882	53	MSTRG.31261.2;MSTRG.31261.1			NA		NA		NA	CRP5	Cystine Rich Protein	CRP5
MSTRG.30132.3;MSTRG.30132.2	XP_015913380.1	MSTRG.30132.3;MSTRG.30132.2	75.011	0	0	0	19152000	18163000	16318000	MSTRG.30132.3;MSTRG.30132.2	21.158	0	0	0	1214800	1230000	2425600	MSTRG.30132.3;MSTRG.30132.2	28	6	3	0	0	9.75057e+06	2.0035e+07	-0.486676	-6.98903	0.0195873	0.074846	>0.05	0.0128792	0.0420864	0.01-0.05	Undetected in Fiber	Modified in >=5 Glue Samples	0.0236692	0.0257584	50	MSTRG.30132.3;MSTRG.30132.2			NA		NA		NA
MSTRG.49280.1	XP_015924738.1	MSTRG.49280.1	96.766	0	0	0	4724400	5131400	0	MSTRG.49280.1	55.352	0	0	0	1239300	1888700	0		NA	NA	NA	NA	0	2.16397e+06	5.06535e+06	-0.42721	-6.33525	0.0316964	0.074846	>0.05	0.0159504	0.0420864	0.01-0.05	Undetected in Fiber	Not Modified	0.0413449	0.0319008	67	MSTRG.49280.1			NA		NA		NA
aug3.g8794.t1;MSTRG.17278.12	XP_021000532.1	aug3.g8794.t1;MSTRG.17278.12	323.31	22581000	48073000	21695000	2928000000	2232200000	3238500000	aug3.g8794.t1	323.31	33685000	33904000	3123400	630110000	435970000	267390000	aug3.g8794.t1;MSTRG.17278.12	581	6	42	1	31987600	1.62203e+09	2.98612e+09	-0.532477	-1.70508	0.0134998	0.074846	>0.05	0.00619645	0.0420864	0.01-0.05	Detected in Both	Modified in >=5 Glue Samples	0.015165	0.0123929	25	aug3.g8794.t1;MSTRG.17278.12			NA		NA		NA	A0A2P6KJZ1,	Aggregate spidroin protein AgSp-c,	NCL1_37576,
aug3.g21756.t1	XP_015924514.1	aug3.g21756.t1	323.31	0	0	0	38527000	25976000	27474000	aug3.g21756.t1	177.96	0	0	0	2163800	2227200	0		NA	NA	NA	NA	0	1.60613e+07	3.70911e+07	-0.433024	-7.20578	0.0302463	0.074846	>0.05	0.0148627	0.0420864	0.01-0.05	Undetected in Fiber	Not Modified	0.0391586	0.0297253	14	aug3.g21756.t1			NA		NA		NA
aug3.g5701.t1	XP_021004326.1	aug3.g5701.t1	323.31	0	0	3073000	90124000	71453000	95269000	aug3.g5701.t1	166.43	515600	1102800	0	5518300	6372700	6307700	aug3.g5701.t1	29	6	1	16	938280	4.58408e+07	9.90571e+07	-0.453299	-1.68892	0.0256814	0.074846	>0.05	0.0146099	0.0420864	0.01-0.05	Detected in Both	Modified in >=5 Glue Samples	0.0319208	0.0292198	22	aug3.g5701.t1	-	Parasteatoda tepidariorum	3e-105	AgSP.N1_1235	NA	N1	9e-31	A0A126SNK3	Aggregate spidroin 1 (Fragment)	AgSp1
MSTRG.9805.5;MSTRG.9805.3	XP_015903375.2	MSTRG.9805.5;MSTRG.9805.3	190.17	0	0	2641700	133170000	76827000	93554000	MSTRG.9805.5;MSTRG.9805.3	323.31	6386700	5984300	0	15805000	12052000	9358900	MSTRG.9805.5;MSTRG.9805.3	7	4	0	3	3002540	5.67945e+07	1.16395e+08	-0.46215	-1.27682	0.0239297	0.074846	>0.05	0.0132053	0.0420864	0.01-0.05	Detected in Both	Modified	0.0286998	0.0264105	78	MSTRG.9805.5;MSTRG.9805.3			NA		NA		NA
MSTRG.15651.1	XP_015916755.1	MSTRG.15651.1	187.98	0	0	0	35569000	24856000	32372000	MSTRG.15651.1	172.22	0	2679000	0	2074100	2085400	2046000	MSTRG.15651.1	15	6	2	0	535800	1.65004e+07	3.62718e+07	-0.440139	-1.48849	0.0285701	0.074846	>0.05	0.0162153	0.0420864	0.01-0.05	Detected in Both	Modified in >=5 Glue Samples	0.0358311	0.0324306	27	MSTRG.15651.1			NA		NA		NA
MSTRG.30656.1	XP_015923708.1	MSTRG.30656.1	108.96	0	0	0	9152800	6452700	9232000	MSTRG.30656.1	76.886	0	0	0	1074200	1253900	994550		NA	NA	NA	NA	0	4.69336e+06	9.0659e+06	-0.517694	-6.67148	0.0152225	0.074846	>0.05	0.0085882	0.0420864	0.01-0.05	Undetected in Fiber	Not Modified	0.0176836	0.0171764	51	MSTRG.30656.1			NA		NA		NA
MSTRG.7957.4;aug3.g26894.t2	XP_021003073.1	sumMSTRG.7957.4;aug3.g26894.t2	153.92	0	0	0	20154300	16801000	21580400	MSTRG.7957.4;aug3.g26894.t2	70.488	0	698480	0	2422800	3080400	1511900		NA	NA	NA	NA	139696	1.09251e+07	2.13553e+07	-0.505048	-1.89324	0.016872	0.074846	>0.05	0.00816223	0.0420864	0.01-0.05	Detected in Both	Not Modified	0.0197153	0.0163245	73	MSTRG.7957.4;aug3.g26894.t2			NA		NA		NA
MSTRG.8078.1	XP_015927750.1	MSTRG.8078.1	281.28	0	0	0	17890000	17278000	24632000	MSTRG.8078.1	38.171	0	0	0	1408600	1698600	1135200		NA	NA	NA	NA	0	1.06737e+07	2.34073e+07	-0.455999	-7.02832	0.0251221	0.074846	>0.05	0.0138279	0.0420864	0.01-0.05	Undetected in Fiber	Not Modified	0.0315758	0.0276559	75	MSTRG.8078.1			NA		NA		NA
MSTRG.899.1	XP_015908479.1	MSTRG.899.1	116.67	0	11968000	0	70712000	67704000	58147000	MSTRG.899.1	69.468	4951900	9568800	0	9360000	9413100	12239000		NA	NA	NA	NA	5297740	3.79292e+07	6.89306e+07	-0.473396	-0.854883	0.0220554	0.074846	>0.05	0.0140658	0.0420864	0.01-0.05	Detected in Both	Not Modified	0.024352	0.0281316	77	MSTRG.899.1			NA		NA		NA
aug3.g5696.t1	XP_021004328.1	aug3.g5696.t1	215.79	0	0	0	15063000	14156000	14249000	aug3.g5696.t1	43.918	0	0	0	629300	572560	1377300	aug3.g5696.t1	15	5	6	0	0	7.67453e+06	1.67198e+07	-0.459009	-6.88505	0.0245172	0.074846	>0.05	0.0152468	0.0420864	0.01-0.05	Undetected in Fiber	Modified in >=5 Glue Samples	0.0306964	0.0304936	21	aug3.g5696.t1	-		1e-28	AgSP.N2_1235	NA	N2	3e-10	A0A2P6KJZ1	Aggregate spidroin protein AgSp-c	NCL1_37576
aug3.g3271.t1;MSTRG.29312.1;MSTRG.29312.3;MSTRG.29312.5	XP_015921580.1	aug3.g3271.t1;MSTRG.29312.1;MSTRG.29312.3;MSTRG.29312.5	323.31	0	0	0	94871000	73853000	81903000	aug3.g3271.t1;MSTRG.29312.1	199.96	0	0	0	2720200	3879600	2297800		NA	NA	NA	NA	0	43254100	9.98254e+07	-0.433298	-7.63603	0.0301798	0.074846	>0.05	0.0163085	0.0420864	0.01-0.05	Undetected in Fiber	Not Modified	0.0390587	0.032617	17	aug3.g3271.t1;MSTRG.29312.1;MSTRG.29312.3;MSTRG.29312.5			NA		NA		NA	A0A2P6KJZ1	Aggregate spidroin protein AgSp-c	NCL1_37576
MSTRG.17288.7;MSTRG.17288.10	XP_015906676.1;XP_015906675.1	MSTRG.17288.7;MSTRG.17288.10	323.31	89172000	89043000	0	1928100000	1379000000	1076100000	MSTRG.17288.7;MSTRG.17288.10	323.31	25034000	24741000	12689000	506750000	377050000	96017000	MSTRG.17288.7;MSTRG.17288.10	152	6	2	1	45598000	8.93836e+08	1.5481e+09	-0.547921	-1.29231	0.0119292	0.074846	>0.05	0.00389338	0.0420864	0.01-0.05	Detected in Both	Modified in >=5 Glue Samples	0.0129225	0.00778675	33	MSTRG.17288.7;MSTRG.17288.10			NA		NA		NA
MSTRG.29636.1	XP_015926098.1	MSTRG.29636.1	323.31	85307000	162470000	166680000	2488200000	1869000000	2848100000	MSTRG.29636.1	323.31	52164000	39536000	3712100	354570000	365590000	286340000	MSTRG.29636.1	476	6	26	27	101231400	1.36863e+09	2.62919e+09	-0.48205	-1.13097	0.0203388	0.074846	>0.05	0.0111136	0.0420864	0.01-0.05	Detected in Both	Modified in >=5 Glue Samples	0.0233889	0.0222273	47	MSTRG.29636.1	-	Parasteatoda tepidariorum	6e-124	AgSP.N1_1235	NA	N1	4e-30	A0A514KFQ5	Aggregate spidroin 2	AgSp2
MSTRG.24787.11;MSTRG.24787.1;MSTRG.24787.8	XP_021004327.1;XP_021004325.1	MSTRG.24787.11;MSTRG.24787.1;MSTRG.24787.8	323.31	172690000	350970000	132680000	4007400000	3727100000	3653800000	MSTRG.24787.11;MSTRG.24787.1;MSTRG.24787.8	323.31	123310000	132010000	52470000	416180000	502720000	440550000	MSTRG.24787.11;MSTRG.24787.1;MSTRG.24787.8	13	5	16	168	182332000	2124625000	4.10774e+09	-0.472837	-1.06642	0.021917	0.074846	>0.05	0.012016	0.0420864	0.01-0.05	Detected in Both	Modified in >=5 Glue Samples	0.0257034	0.0240319	43	MSTRG.24787.11;MSTRG.24787.1;MSTRG.24787.8	-	Parasteatoda tepidariorum	2e-81,1e-81	AgSp.N_597569	NA	N	1e-37,8e-39	A0A514KHK2	Aggregate spidroin 1	AgSp1
MSTRG.29636.6;aug3.g5699.t1	XP_015926099.1	MSTRG.29636.6;aug3.g5699.t1	91.432	0	0	0	18377000	17325000	18501000	MSTRG.29636.6;aug3.g5699.t1	50.27	0	0	0	2335400	2564200	4902400	MSTRG.29636.6;aug3.g5699.t1	NA	NA	23	26	0	10667500	1.82605e+07	-0.584184	-7.02806	0.00888052	0.074846	>0.05	0.00749767	0.0420864	0.01-0.05	Undetected in Fiber	Modified in >=5 Glue Samples	0.00949639	0.0149953	49	MSTRG.29636.6;aug3.g5699.t1	-	Parasteatoda tepidariorum	4e-106,3e-105	AgSP.N1_1235	NA	N1	2e-26	A0A514KFQ5	Aggregate spidroin 2	AgSp2
MSTRG.29313.1	XP_015921578.1	MSTRG.29313.1	323.31	1533200	2579800	3565800	60536000	54748000	53140000	MSTRG.29313.1	323.31	2122500	3964700	0	7938100	9148700	7224000	MSTRG.29313.1	2	1	1	4	2753200	3.21225e+07	5.91287e+07	-0.4967	-1.06697	0.0180699	0.074846	>0.05	0.00953824	0.0420864	0.01-0.05	Detected in Both	Modified	0.0201301	0.0190765	46	MSTRG.29313.1			NA		NA		NA
MSTRG.8374.1	XP_015924405.1	MSTRG.8374.1	323.31	18020000	58899000	28094000	2489700000	1167400000	1864700000	MSTRG.8374.1	323.31	11191000	11629000	0	194380000	183060000	75237000	MSTRG.8374.1	13	5	5	0	25566600	9.95746e+08	2.27331e+09	-0.426769	-1.59048	0.0318095	0.074846	>0.05	0.0175289	0.0424943	0.01-0.05	Detected in Both	Modified in >=5 Glue Samples	0.0408044	0.0350578	76	MSTRG.8374.1			NA		NA		NA
aug3.g12443.t1	XP_015905128.1	aug3.g12443.t1	323.31	16242000	19986000	12683000	207040000	246980000	188100000	aug3.g12443.t1	323.31	7018200	12281000	0	27141000	14739000	18852000		NA	NA	NA	NA	13642040	117142000	2.41473e+08	-0.428619	-0.933833	0.0313449	0.074846	>0.05	0.0171383	0.0424943	0.01-0.05	Detected in Both	Not Modified	0.037578	0.0342767	2	aug3.g12443.t1			NA		NA		NA
aug3.g4139.t1	XP_015923183.1	aug3.g4139.t1	323.31	0	4092500	0	209950000	66490000	165170000	aug3.g4139.t1	323.31	1716400	6799500	0	15460000	21794000	21894000	aug3.g4139.t1	1	1	1	0	2521680	8.34597e+07	1.87641e+08	-0.431344	-1.51979	0.0306679	0.074846	>0.05	0.0222241	0.0522919	>0.05	Detected in Both	Modified	0.03898	0.0444481	19	aug3.g4139.t1			NA		NA		NA
MSTRG.17288.9;MSTRG.17288.21;MSTRG.17288.19	XP_015906673.1	MSTRG.17288.9;MSTRG.17288.21;MSTRG.17288.19	126.14	0	0	0	20062000	10819000	13327000	MSTRG.17288.9;MSTRG.17288.21;MSTRG.17288.19	45.158	0	0	0	0	383150	0	MSTRG.17288.9;MSTRG.17288.21;MSTRG.17288.19	47	6	2	1	0	7.43186e+06	1.91284e+07	-0.388525	-6.8711	0.043189	0.0909241	>0.05	0.0250724	0.0573084	>0.05	Undetected in Fiber	Modified in >=5 Glue Samples	0.0592165	0.0501448	32	MSTRG.17288.9;MSTRG.17288.21;MSTRG.17288.19			NA		NA		NA
MSTRG.46534.3	XP_015918400.1	MSTRG.46534.3	323.31	0	37085000	33651000	307770000	175190000	385220000	MSTRG.46534.3	323.31	43262000	79774000	11483000	58879000	45720000	68405000	MSTRG.46534.3	2	2	2	0	38754400	1.73531e+08	3.24284e+08	-0.415612	-0.651055	0.0355868	0.0813413	>0.05	0.0260102	0.0578005	>0.05	Detected in Both	Modified	0.0420181	0.0520204	59	MSTRG.46534.3			NA		NA		NA
MSTRG.1246.1	NA	MSTRG.1246.1	32.115	0	0	0	27590000	62939000	46190000	MSTRG.1246.1	86.594	0	973170	0	790160	1171200	2315300	MSTRG.1246.1	1	1	1	0	194634	2.34993e+07	5.95888e+07	-0.391091	-2.08183	0.0423182	0.0909241	>0.05	0.0275345	0.059534	>0.05	Detected in Both	Modified	0.0575424	0.0550689	26	MSTRG.1246.1			NA		NA		NA
MSTRG.46575.1;aug3.g10510.t1	XP_021003311.1;XP_021003327.1	MSTRG.46575.1;aug3.g10510.t1	75.922	0	0	0	65581000	32876000	111820000	MSTRG.46575.1;aug3.g10510.t1	95.904	0	3959900	0	5088800	5932400	2651900		NA	NA	NA	NA	791980	3.7325e+07	9.80129e+07	-0.372737	-1.67329	0.048939	0.0954907	>0.05	0.0318191	0.0662997	>0.05	Detected in Both	Not Modified	0.0676417	0.0636382	60	MSTRG.46575.1;aug3.g10510.t1			NA		NA		NA
aug3.g18930.t1;MSTRG.18022.2	XP_021003427.1	aug3.g18930.t1;MSTRG.18022.2	323.31	0	22478000	0	136310000	78997000	70243000	aug3.g18930.t1;MSTRG.18022.2	109.95	0	8581800	0	5270000	7317700	10982000		NA	NA	NA	NA	6211960	51519950	1.19917e+08	-0.377828	-0.918747	0.0471881	0.0943763	>0.05	0.0323211	0.0662997	>0.05	Detected in Both	Not Modified	0.0608713	0.0646422	12	aug3.g18930.t1;MSTRG.18022.2			NA		NA		NA
aug3.g17286.t1	XP_015912916.1	aug3.g17286.t1	323.31	0	0	0	203390000	65616000	59111000	aug3.g17286.t1	323.31	7946500	3907100	0	14474000	14852000	42805000		NA	NA	NA	NA	2370720	66708000	1.57399e+08	-0.408752	-1.4493	0.0367705	0.0817122	>0.05	0.0408011	0.0816021	>0.05	Detected in Both	Not Modified	0.0480069	0.0816021	11	aug3.g17286.t1			NA		NA		NA
MSTRG.48017.1	XP_015924724.1	MSTRG.48017.1	96.09	0	0	0	44475000	0	25908000	MSTRG.48017.1	274.47	12448000	9589100	0	13633000	12838000	12187000		NA	NA	NA	NA	4407420	18173500	3.60268e+07	-0.382106	-0.615254	0.0464299	0.0943763	>0.05	0.0488158	0.0952504	>0.05	Detected in Both	Not Modified	0.0546532	0.0976317	63	MSTRG.48017.1			NA		NA		NA
MSTRG.28236.1;MSTRG.28236.11;MSTRG.28236.13	NA	MSTRG.28236.1;MSTRG.28236.11;MSTRG.28236.13	323.31	58844000	21791000	40602000	124200000	168390000	147290000	MSTRG.28236.1;MSTRG.28236.11;MSTRG.28236.13	266.21	650120	1046100	0	9436400	8598800	669020	MSTRG.28236.1;MSTRG.28236.11	6	3	5	0	24586644	7.64307e+07	1.78963e+08	-0.289691	-0.492569	0.095982	0.166925	>0.05	0.0508383	0.0968349	>0.05	Detected in Both	Modified	0.125844	0.101677	45	MSTRG.28236.1;MSTRG.28236.11;MSTRG.28236.13			NA		NA		NA
aug3.g4182.t1;MSTRG.211.1	XP_015923183.1	aug3.g4182.t1;MSTRG.211.1	323.31	5866900	0	6705300	45234000	266600000	162500000	aug3.g4182.t1;MSTRG.211.1	216.39	0	1963700	0	3424600	1825300	3308900	aug3.g4182.t1;MSTRG.211.1	7	3	3	0	2907180	8.04821e+07	2.46419e+08	-0.314809	-1.44223	0.0766469	0.142599	>0.05	0.0550359	0.100065	>0.05	Detected in Both	Modified	0.113427	0.110072	20	aug3.g4182.t1;MSTRG.211.1			NA		NA		NA
MSTRG.27159.1	XP_015904469.1	MSTRG.27159.1	323.31	205680000	152760000	132800000	1840500000	839930000	967520000	MSTRG.27159.1	323.31	115710000	94568000	8541800	50979000	36528000	111910000		NA	NA	NA	NA	140303600	6.41228e+08	1.60671e+09	-0.31177	-0.659944	0.0785658	0.142847	>0.05	0.0540006	0.100065	>0.05	Detected in Both	Not Modified	0.106093	0.108001	44	MSTRG.27159.1			NA		NA		NA
MSTRG.35771.14;aug3.g25788.t3;MSTRG.35771.9;aug3.g25788.t2;MSTRG.35771.7;MSTRG.35772.1	XP_021000010.1	MSTRG.35771.14;aug3.g25788.t3;MSTRG.35771.9;aug3.g25788.t2;MSTRG.35771.7;MSTRG.35772.1	230.91	0	0	13331000	11713000	18750000	17988000	aug3.g25788.t3;MSTRG.35771.9;MSTRG.35771.7;MSTRG.35771.14;aug3.g25788.t2;MSTRG.35772.1	81.098	2120000	2062400	0	3453800	2889500	0		NA	NA	NA	NA	3502680	9.13238e+06	2.11081e+07	-0.266708	-0.416184	0.112257	0.187096	>0.05	0.0578508	0.102846	>0.05	Detected in Both	Not Modified	0.146581	0.115702	15	MSTRG.35771.14;aug3.g25788.t3;MSTRG.35771.9;aug3.g25788.t2;MSTRG.35771.7;MSTRG.35772.1			NA		NA		NA
MSTRG.31152.1	XP_015908736.1	MSTRG.31152.1	149.17	0	0	0	7371800	0	7493800	MSTRG.31152.1	3.2643	0	0	0	0	265690	0	MSTRG.31152.1	17	6	1	0	0	2.52188e+06	8.50951e+06	-0.29636	-6.40172	0.0880461	0.156526	>0.05	0.065584	0.111632	>0.05	Undetected in Fiber	Modified in >=5 Glue Samples	0.135604	0.131168	52	MSTRG.31152.1			NA		NA		NA
MSTRG.21153.1;PM202 (GenBank: MH367500.1)	XP_015927451.1;NA	MSTRG.21153.1;PM202	323.31	323690000	522210000	141440000	1510500000	1034600000	1093200000	MSTRG.21153.1;PM202	323.31	138660000	370660000	508080000	134280000	134020000	24752000		NA	NA	NA	NA	299332000	6.55225e+08	1.45372e+09	-0.244815	-0.340238	0.128051	0.209063	>0.05	0.0652617	0.111632	>0.05	Detected in Both	Not Modified	0.258018	0.130523	41	MSTRG.21153.1;PM202	MaSp1-N,MaSp1-C	P.tep	3e-114,1e-35	MaSP1.N_209995,MaSP1.C_212643	NA	N,C	3e-37,3e-17	B5SYS6,E7D156	Spidroin	Major ampullate spidroin 1B Precursor,Major ampullate spidroin 1 Fragment
MSTRG.49295.1;MSTRG.49295.3;aug3.g4895.t1	XP_015924723.1;XP_015924722.1	MSTRG.49295.1;MSTRG.49295.3;aug3.g4895.t1	52.738	34704000	0	0	253620000	145740000	0	MSTRG.49295.1;MSTRG.49295.3;aug3.g4895.t1	323.31	18274000	54427000	0	41117000	42574000	64208000		NA	NA	NA	NA	21481000	9.12098e+07	2.12837e+08	-0.327617	-0.627987	0.0698283	0.133006	>0.05	0.075127	0.125212	>0.05	Detected in Both	Not Modified	0.0902379	0.150254	68	MSTRG.49295.1;MSTRG.49295.3;aug3.g4895.t1			NA		NA		NA
PM233	NA	PM233	323.31	8974100	0	0	278000000	82751000	38355000	PM233	174.84	0	0	0	2758900	3285900	1562300		NA	NA	NA	NA	1794820	6.77855e+07	2.40976e+08	-0.273848	-1.57712	0.104047	0.177101	>0.05	0.0809071	0.132093	>0.05	Detected in Both	Not Modified	0.162972	0.161814	79	PM233	MaSp2-C	P.tep	3e-37	MaSP1.C_212643	NA	C	2e-24	E7D156	Spidroin	Major ampullate spidroin 1 Fragment
aug3.g13576.t2;MSTRG.24788.5	XP_021004323.1;XP_021004327.1	aug3.g13576.t2;MSTRG.24788.5	-2	0	0	0	0	0	227480	aug3.g13576.t2;MSTRG.24788.5	-2	0	225990	0	0	0	0	aug3.g13576.t2	884	6	17	170	45198	37913.3	286392	0.025436	0.0763254	0.548187	0.859902	>0.05	0.498203	0.78241	>0.05	Detected in Both	Modified in >=5 Glue Samples	0.996384	0.996406	4	aug3.g13576.t2;MSTRG.24788.5	-,	Parasteatoda tepidariorum,	8e-74,NA	AgSp.N_597569,	NA	N,	2e-37,NA	A0A514KHK2,A0A126SNK3	Aggregate spidroin 1,Aggregate spidroin 1 (Fragment)	AgSp1
aug3.g17095.t1;aug3.g21759.t1;aug3.g17093.t1;aug3.g4288.t3;MSTRG.5200.1	XP_015912476.1;XP_015924527.1;XP_015912480.1;XP_015923461.1	aug3.g17095.t1;aug3.g21759.t1;aug3.g17093.t1;MSTRG.5200.1	34.241	0	0	0	2564300	2914000	4687700	aug3.g17095.t1;aug3.g21759.t1;aug3.g17093.t1;aug3.g4288.t3;MSTRG.5200.1	302.02	0	27929000	0	6176400	11678000	8795000		NA	NA	NA	NA	5585800	6135900	2.56343e+07	-0.0214596	-0.0407929	0.459734	0.735575	>0.05	0.498786	0.78241	>0.05	Detected in Both	Not Modified	0.767513	0.997573	10	aug3.g17095.t1;aug3.g21759.t1;aug3.g17093.t1;aug3.g4288.t3;MSTRG.5200.1			NA		NA		NA
PM250 (GenBank: MH367501)	NA	PM250	323.31	1102700000	307910000	27678000	702070000	876960000	503370000	PM250	323.31	201590000	703550000	414520000	60850000	53060000	145370000		NA	NA	NA	NA	468685600	390280000	9.96141e+08	0.0787093	0.0795053	0.625861	0.962863	>0.05	0.544417	0.837564	>0.05	Detected in Both	Not Modified	0.753027	0.911166	80	PM250	MaSp2-C	P.tep	8e-37	MaSP1.C_212643	NA	C	3e-14	E7D156	Spidroin	Major ampullate spidroin 1 Fragment
MSTRG.39661.25;MSTRG.39661.10	XP_021002866.1;XP_021002867.1	MSTRG.39661.25;MSTRG.39661.10	323.31	87840000	34127000	26259000	74101000	24153000	23438000	MSTRG.39661.25;MSTRG.39661.10	172.36	0	4133900	0	2057300	3261500	2138500		NA	NA	NA	NA	30471980	2.15249e+07	7.51705e+07	0.119024	0.15096	0.67603	0.990069	>0.05	0.594818	0.897838	>0.05	Detected in Both	Not Modified	0.83298	0.810364	56	MSTRG.39661.25;MSTRG.39661.10	MaSp1-N	P.tep	6e-114,1e-113	MaSP2.N2_1673	NA	N2	6e-39,8e-39	B0F664,B0F667	Spidroin	Major ampullate spidroin 1 locus 2 Fragment,Major ampullate spidroin 1 variant 1 locus 2 Fragment
aug3.g14089.t1	XP_015908043.2	aug3.g14089.t1	323.31	122940000	65885000	86751000	12570000	12379000	10368000	aug3.g14089.t1	323.31	11112000	3339200	3839900	2506200	0	0	aug3.g14089.t1	1	0	0	1	58005440	6.30387e+06	8.02132e+07	0.644552	0.963862	0.983132	0.990069	>0.05	0.970899	0.980864	>0.05	Detected in Both	Modified	0.0668305	0.058202	5	aug3.g14089.t1	Flag-C	P.tep	3e-79	Flag.C_1441	NA	C	1e-12	I6LKZ3	Spidroin	Flaglike protein Fragment
aug3.g15274.t1	XP_015918917.1	aug3.g15274.t1	323.31	69975000	96078000	228840000	6260300	9847800	7577600	aug3.g15274.t1	100.89	20031000	7091800	0	983980	1057500	1304200	aug3.g15274.t1	7	0	4	0	84403160	4505230	1.76644e+08	0.45231	1.27264	0.973813	0.990069	>0.05	0.959778	0.980864	>0.05	Detected in Both	Modified	0.0916121	0.0804434	8	aug3.g15274.t1	-	Parasteatoda tepidariorum	1e-37	Flag.N_401	NA	N	6e-11	A0A2P6K6W1	Aggregate spidroin protein AgSp-b	NCL1_50123
MSTRG.16764.3	XP_015910086.1	MSTRG.16764.3	323.31	67672000	60115000	66727000	23591000	35684000	37777000	MSTRG.16764.3	139.91	12823000	13287000	0	5896000	7586700	7823600	MSTRG.16764.3	1	0	0	1	44124800	1.97264e+07	6.16088e+07	0.396022	0.349635	0.950347	0.990069	>0.05	0.917376	0.980864	>0.05	Detected in Both	Modified	0.254008	0.165249	29	MSTRG.16764.3	-		5e-65	PySP.N_820	NA	N	8e-40	A0A1Y9T5P4	Spidroin	PySp
aug3.g16443.t1;MSTRG.32943.15;MSTRG.32943.7	XP_015911252.1;XP_015911253.1	sumaug3.g16443.t1;MSTRG.32943.15	159.85	25552000	20492000	24051000	8066800	10097000	13501180	aug3.g16443.t1;MSTRG.32943.15;MSTRG.32943.7	130.05	4141300	4895700	0	5577800	7152100	771840	aug3.g16443.t1;MSTRG.32943.7	1	1	1	0	15826400	7.52779e+06	2.10106e+07	0.394972	0.322715	0.945802	0.990069	>0.05	0.903587	0.980864	>0.05	Detected in Both	Modified	0.281213	0.192826	9	aug3.g16443.t1;MSTRG.32943.15;MSTRG.32943.7			NA		NA		NA
MSTRG.40969.2;aug3.g7135.t1	XP_015917980.1	MSTRG.40969.2;aug3.g7135.t1	173.23	0	0	43637000	48769000	45754000	14976000	MSTRG.40969.2;aug3.g7135.t1	26.009	42861000	69674000	0	0	0	3153200	aug3.g7135.t1;MSTRG.40969.2	6	3	1	0	31234400	1.87754e+07	7.33002e+07	0.169973	0.221045	0.771491	0.990069	>0.05	0.697464	0.980864	>0.05	Detected in Both	Modified	0.64791	0.605071	24	MSTRG.40969.2;aug3.g7135.t1			NA		NA		NA
MSTRG.33180.2;MSTRG.33180.3	XP_015926767.1	MSTRG.33180.2;MSTRG.33180.3	323.31	198050000	170310000	131040000	83023000	76588000	47782000	MSTRG.33180.2;MSTRG.33180.3	323.31	30291000	22267000	3252400	18126000	26147000	21860000		NA	NA	NA	NA	110391600	4.55877e+07	1.50246e+08	0.431318	0.384089	0.951737	0.990069	>0.05	0.922465	0.980864	>0.05	Detected in Both	Not Modified	0.224869	0.15507	55	MSTRG.33180.2;MSTRG.33180.3			NA		NA		NA
MSTRG.15806.1	XP_015921939.1	MSTRG.15806.1	323.31	49000000	115550000	96820000	17477000	20848000	16152000	MSTRG.15806.1	67.475	3323200	4523200	0	1476300	1369300	1341400		NA	NA	NA	NA	53843280	9.77733e+06	1.05232e+08	0.418752	0.740911	0.965958	0.990069	>0.05	0.945736	0.980864	>0.05	Detected in Both	Not Modified	0.129231	0.108527	28	MSTRG.15806.1			NA		NA		NA
aug3.g2111.t1	XP_015918776.1	aug3.g2111.t1	323.31	236220000	96692000	282970000	23580000	21138000	36759000	aug3.g2111.t1	196.39	12482000	12867000	0	635310	1166700	1043300		NA	NA	NA	NA	128246200	1.40537e+07	2.30859e+08	0.494643	0.960253	0.973565	0.990069	>0.05	0.957725	0.980864	>0.05	Detected in Both	Not Modified	0.0990743	0.0845501	13	aug3.g2111.t1			NA		NA		NA
MSTRG.19075.1	XP_015910662.1	MSTRG.19075.1	323.31	0	334270000	196630000	0	0	0	MSTRG.19075.1	143.37	18639000	10778000	0	0	0	4220500		NA	NA	NA	NA	112063400	703417	2.75755e+08	0.403837	2.20225	0.95201	0.990069	>0.05	0.935127	0.980864	>0.05	Detected in Both	Not Modified	0.136937	0.129747	34	MSTRG.19075.1			NA		NA		NA
MSTRG.47580.1	XP_015918779.1	MSTRG.47580.1	138.86	67745000	0	35232000	9537900	6220400	16485000	MSTRG.47580.1	50.282	8274700	8897900	0	0	0	0		NA	NA	NA	NA	24029920	5.37388e+06	3.85504e+07	0.483939	0.650464	0.928443	0.990069	>0.05	0.896334	0.980864	>0.05	Detected in Both	Not Modified	0.222207	0.207332	61	MSTRG.47580.1			NA		NA		NA
aug3.g3554.t1	XP_015922043.1	aug3.g3554.t1	323.31	876290000	559330000	519610000	63350000	97633000	46521000	aug3.g3554.t1	323.31	24967000	10569000	0	2273600	3527100	2662400		NA	NA	NA	NA	398153200	3.59945e+07	5.89486e+08	0.614363	1.04381	0.979496	0.990069	>0.05	0.966284	0.980864	>0.05	Detected in Both	Not Modified	0.0813516	0.0674324	18	aug3.g3554.t1	Flag-N	P.tep	3e-118	Flag.N_197182	NA	N	7e-25	A0A2S2B4Q0	Spidroin	Flag Nterm
MSTRG.20983.1	XP_015906245.1	MSTRG.20983.1	84.504	0	26492000	61031000	0	0	5880800	MSTRG.20983.1	88.824	22804000	16733000	0	2397100	1540400	0		NA	NA	NA	NA	25412000	1.63638e+06	3.74827e+07	0.634309	1.19115	0.986049	0.990069	>0.05	0.976013	0.980864	>0.05	Detected in Both	Not Modified	0.0606079	0.0479737	40	MSTRG.20983.1			NA		NA		NA	CRP4	Cystine Rich Protein	CRP4
CHECK;aug3.g14291.t1;MSTRG.36946.1;aug3.g20846.t1;aug3.g20394.t1	NA;XP_015908457.1;XP_015905342.1;XP_015917538.1;XP_021002568.1	aug3.g14291.t1;MSTRG.36946.1;aug3.g20846.t1	323.31	183320000	169680000	158750000	15812000	24617000	16072000	aug3.g14291.t1;aug3.g20394.t1	81.058	6076700	3051400	0	714180	835780	503060		NA	NA	NA	NA	104175620	9.759e+06	1.67088e+08	0.565073	1.02836	0.984134	0.990069	>0.05	0.972753	0.980864	>0.05	Detected in Both	Not Modified	0.0691124	0.0544931	6	CHECK;aug3.g14291.t1;MSTRG.36946.1;aug3.g20846.t1;aug3.g20394.t1			NA		NA		NA
MSTRG.31385.6	XP_015925031.1	MSTRG.31385.6	323.31	156400000	70752000	94212000	0	0	26571000	MSTRG.31385.6	152.54	1333200	9749500	0	0	0	0		NA	NA	NA	NA	66489340	4428500	9.57556e+07	0.648117	1.1765	0.978821	0.990069	>0.05	0.96577	0.980864	>0.05	Detected in Both	Not Modified	0.0804004	0.0684591	54	MSTRG.31385.6			NA		NA		NA
MSTRG.20936.2	XP_015925939.1	MSTRG.20936.2	143.07	198190000	0	338980000	6479600	0	6491200	MSTRG.20936.2	79.766	12746000	5901100	0	0	0	900160		NA	NA	NA	NA	111163420	2.31183e+06	2.92208e+08	0.372515	1.68201	0.944897	0.990069	>0.05	0.925328	0.980864	>0.05	Detected in Both	Not Modified	0.154125	0.149343	37	MSTRG.20936.2			NA		NA		NA	CRP3	Cystine Rich Protein	CRP3
MSTRG.24181.2	XP_015918917.1	MSTRG.24181.2	90.517	11625000	7266600	71468000	0	0	1967600	MSTRG.24181.2	65.967	17740000	909310	0	303220	627950	0		NA	NA	NA	NA	21801782	483128	5.60194e+07	0.380558	1.65443	0.951807	0.990069	>0.05	0.933071	0.980864	>0.05	Detected in Both	Not Modified	0.13915	0.133857	42	MSTRG.24181.2			NA		NA		NA
MSTRG.7960.1;MSTRG.7960.8	XP_015907927.1	MSTRG.7960.1;MSTRG.7960.8	323.31	105050000	135490000	343540000	10491000	13775000	17462000	MSTRG.7960.1;MSTRG.7960.8	29.935	5352600	3054100	0	568560	1007100	572840		NA	NA	NA	NA	118497340	7312750	2.78127e+08	0.399762	1.20963	0.960364	0.990069	>0.05	0.942197	0.980864	>0.05	Detected in Both	Not Modified	0.124562	0.115606	74	MSTRG.7960.1;MSTRG.7960.8			NA		NA		NA
MSTRG.16765.1	XP_015910082.1	MSTRG.16765.1	323.31	0	37809000	33132000	27837000	16841000	14653000	MSTRG.16765.1	108.67	7229700	6338900	0	0	0	2298200		NA	NA	NA	NA	16901920	1.02715e+07	3.95319e+07	0.167722	0.216301	0.768486	0.990069	>0.05	0.696973	0.980864	>0.05	Detected in Both	Not Modified	0.656368	0.606054	30	MSTRG.16765.1	-	Parasteatoda tepidariorum	3e-25		NA		NA	E7D143	Spidroin	Pyriform spidroin 1 Fragment
MSTRG.20930.1	XP_015925942.1	MSTRG.20930.1	141.03	380650000	227210000	156330000	10072000	10482000	6561900	MSTRG.20930.1	108.61	32298000	0	0	2637900	3538400	3524800		NA	NA	NA	NA	159297600	6.13617e+06	2.19504e+08	0.697761	1.41431	0.981907	0.990069	>0.05	0.971081	0.980864	>0.05	Detected in Both	Not Modified	0.0694266	0.0578379	35	MSTRG.20930.1			NA		NA		NA	CRP3	Cystine Rich Protein	CRP3
MSTRG.50497.1	XP_015923295.1	MSTRG.50497.1	182.21	116140000	177130000	115990000	7105700	11594000	7119000	MSTRG.50497.1	31.752	6127500	11687000	0	0	0	849510		NA	NA	NA	NA	85414900	4.4447e+06	1.45688e+08	0.555778	1.28369	0.987735	0.990069	>0.05	0.978857	0.980864	>0.05	Detected in Both	Not Modified	0.0545917	0.042286	69	MSTRG.50497.1			NA		NA		NA
MSTRG.20967.14;MSTRG.20967.12	XP_021000819.1	MSTRG.20967.14;MSTRG.20967.12	79.251	0	4900700	69382000	0	2310400	1720100	MSTRG.20967.14;MSTRG.20967.12	51.614	12424000	4200200	0	308100	291040	0		NA	NA	NA	NA	18181380	771607	5.51804e+07	0.315507	1.37223	0.914483	0.990069	>0.05	0.890071	0.980864	>0.05	Detected in Both	Not Modified	0.220829	0.219859	39	MSTRG.20967.14;MSTRG.20967.12			NA		NA		NA
MSTRG.20942.1;MSTRG.20943.3	XP_015928565.1	MSTRG.20942.1;MSTRG.20943.3	188.52	143260000	143340000	166870000	59305000	17008000	19019000	MSTRG.20942.1;MSTRG.20943.3	323.31	22007000	29781000	0	2029100	2644300	2681300		NA	NA	NA	NA	101051600	17114450	1.41243e+08	0.594277	0.77118	0.990069	0.990069	>0.05	0.980864	0.980864	>0.05	Detected in Both	Not Modified	0.060447	0.0382725	38	MSTRG.20942.1;MSTRG.20943.3			NA		NA		NA	,CRP4	,Cystine Rich Protein	,CRP4
MSTRG.48670.4;MSTRG.48670.1;MSTRG.48670.2	XP_015926116.1	MSTRG.48670.4;MSTRG.48670.1;MSTRG.48670.2	323.31	285020000	314430000	181930000	28733000	29183000	25637000	MSTRG.48670.4;MSTRG.48670.1;MSTRG.48670.2	307.34	10796000	14510000	10556000	1754800	2067900	4678100		NA	NA	NA	NA	161337200	15342300	2.63926e+08	0.553166	1.02184	0.98281	0.990069	>0.05	0.971287	0.980864	>0.05	Detected in Both	Not Modified	0.0663919	0.057426	66	MSTRG.48670.4;MSTRG.48670.1;MSTRG.48670.2			NA		NA		NA
MSTRG.20931.1;MSTRG.20931.3	XP_015925942.1	MSTRG.20931.1;MSTRG.20931.3	323.31	34735000	0	49737000	16377000	38865000	31515000	MSTRG.20931.1;MSTRG.20931.3	225.08	31701000	26409000	15008000	5125200	4868300	9516500		NA	NA	NA	NA	28516400	1.77112e+07	4.80621e+07	0.224818	0.206848	0.851086	0.990069	>0.05	0.792867	0.980864	>0.05	Detected in Both	Not Modified	0.370743	0.414266	36	MSTRG.20931.1;MSTRG.20931.3			NA		NA		NA	,CRP1	,Cystine Rich Protein	,CRP1
aug3.g14891.t1	XP_021003598.1	aug3.g14891.t1	129.71	23027000	18753000	0	3303600	5472100	2410300	aug3.g14891.t1	45.375	1833000	3340400	0	400160	444640	709240		NA	NA	NA	NA	9390680	2123340	1.72515e+07	0.421258	0.645677	0.933361	0.990069	>0.05	0.905443	0.980864	>0.05	Detected in Both	Not Modified	0.212297	0.189113	7	aug3.g14891.t1			NA		NA		NA
MSTRG.16765.26	XP_015910086.1	MSTRG.16765.26	187.38	0	19230000	18159000	6564000	12436000	7991500	MSTRG.16765.26	52.139	2842900	2730200	0	1505600	1146200	1586100		NA	NA	NA	NA	8592420	5204900	1.95003e+07	0.173716	0.217703	0.775136	0.990069	>0.05	0.708137	0.980864	>0.05	Detected in Both	Not Modified	0.646329	0.583726	31	MSTRG.16765.26	-		7e-61	PySP.N_820	NA	N	3e-37	A0A1Y9T5P4	Spidroin	PySp
MSTRG.5332.2	XP_015922043.1	MSTRG.5332.2	234.64	0	0	0	2806000	4274100	1889900	MSTRG.5332.2	236.51	24461000	11821000	0	0	0	573600		NA	NA	NA	NA	7256400	1590600	2.0956e+07	0.270367	0.65916	0.881781	0.990069	>0.05	0.849431	0.980864	>0.05	Detected in Both	Not Modified	0.315498	0.301137	71	MSTRG.5332.2	Flag-N	P.tep	9e-136	Flag.N_197182	NA	N	2e-25	A0A2S2B4Q0	Spidroin	Flag Nterm
[truncated: 39 more columns]
