# Supplementary material for: Protein Composition and Associated Material Properties of Cobweb Spiders’ Gumfoot Glue Droplets
Source: Integr Comp Biol. 2021 May 18;61(4):1459–80. doi: 10.1093/icb/icab086 (PMC8631074; doi:10.1093/icb/icab086)
Supplement: icab086_Supplementary_Data [file icab086_Supplementary_Data.zip › icb-2021-0105-File017.xlsx]

## Sheet: SilkGene.UniProt.New
Supplementary Table S3. Custom spider silk database used for annotating gumfoot proteins.
UniProt ID	Silk Gene Type	Silk Gene Definition
A9QE53	Spidroin	Aciniform spidroin 1like Fragment
K7XRD9	Spidroin	Aciniform spidroin 1 Fragment
K7YP10	Spidroin	Aciniform spidroin 1 Fragment
K7YP04	Spidroin	Aciniform spidroin 1
K7XWQ0	Spidroin	Aciniform spidroin 1 Fragment
K7YAG0	Spidroin	Aciniform spidroin 1 Fragment
J7FZ41	Spidroin	Aggregate spider glue 2like protein Fragment
M5EAV3	Unknown	Genomic scaffold msy_sf_10
B7SVM7	Spidroin	Aggregate spider glue 2
I6YNT3	Spidroin	Major ampullate silk protein 2
E1AHU4	Spidroin	Major ampullate spidroin Fragment
Q2VLH2	Spidroin	Major ampullate spidroin 2like Fragment
O44358	Spidroin	Flagelliform silk protein Fragment
H9K1E0	Unknown	Uncharacterized protein
I6LKZ3	Spidroin	Flaglike protein Fragment
Q6J6N0	Spidroin	Flagelliform silk protein1 Fragment
Q05H60	Spidroin	Major ampullate spidroin 1 Precursor
Q9BIT8	Spidroin	Major ampullate spidroin 2 Fragment
B5SYS6	Spidroin	Major ampullate spidroin 1B Precursor
B0F654	Spidroin	Major ampullate spidroin 1 locus 1 Fragment
B0F650	Spidroin	Major ampullate spidroin 1 locus 2 Fragment
Q9BIU0	Spidroin	Major ampullate spidroin 1 Fragment
E7D156	Spidroin	Major ampullate spidroin 1 Fragment
Q2VLH3	Spidroin	Major ampullate spidroin 1like Fragment
Q4G1Y1	Spidroin	Major ampullate spidroin 2 Fragment
B0F667	Spidroin	Major ampullate spidroin 1 variant 1 locus 2 Fragment
B0F656	Spidroin	Major ampullate spidroin 2 Fragment
A6YIY3	Spidroin	Major ampullate spidroin 2 Fragment
Q2VLH4	Spidroin	Major ampullate spidroin 1like Fragment
E1AHU2	Spidroin	Fibroin 1 Fragment
Q206M2	Spidroin	Major ampullate spidroin 1 Fragment
B0F664	Spidroin	Major ampullate spidroin 1 locus 2 Fragment
B0F643	Spidroin	Major ampullate spidroin 1 locus 3 Fragment
Q1KXZ0	Spidroin	Major ampullate spidroin 1 Fragment
Q1KXY9	Spidroin	Major ampullate spidroin 2 Fragment
B0F659	Spidroin	Major ampullate spidroin 1 locus 3 Fragment
E1AHV1	Spidroin	Minor ampullate spidroin Fragment
E1AHV0	Spidroin	Minor ampullate spidroin Fragment
B2L207	Spidroin	Minor ampullate spidroin 1like protein Fragment
E7D143	Spidroin	Pyriform spidroin 1 Fragment
Q1KXY8	Spidroin	Tubuliform spidroin 1 Fragment
Q4G1X7	Spidroin	Tubuliform spidroin 1 Fragment
Q4G1W9	Spidroin	Tubuliform spidroin 1 Fragment
Q4G1Y6	Spidroin	Tubuliform spidroin 1 Fragment
Q2I2W2	ECP	Egg case silk protein 2
R9S1U8	Spidroin	Silk sericin MG2
E7D1A5	ECP	Egg case silk protein 2 Fragment
Q52P73	ECP	Egg case silk protein1
A3R4V4	Glue	Aqueous glue droplet peptide
A3R4V5	Glue	Aqueous glue droplet peptide
J7G653	Silk Factor	Aggregate gland silk factor 1 Fragment
J7FXP9	Spidroin	Aggregate gland silk factor 2
E7D1G4	Unknown	Putative uncharacterized protein Fragment
CRP1	Cystine Rich Protein	CRP1
CRP2	Cystine Rich Protein	CRP2
CRP3	Cystine Rich Protein	CRP3
CRP4	Cystine Rich Protein	CRP4
CRP5	Cystine Rich Protein	CRP5
A0A2P6K6W1	Aggregate spidroin protein AgSp-b	NCL1_50123
A0A2P6KJZ1	Aggregate spidroin protein AgSp-c	NCL1_37576
A0A140DL58	Aggregate spidroin 1 (Fragment)	AgSp1
A0A514KFQ7	Aggregate spidroin 2	AgSp2
A0A126SNK3	Aggregate spidroin 1 (Fragment)	AgSp1
A0A514KFQ5	Aggregate spidroin 2	AgSp2
A0A2P6KCD8	Aggregate spidroin protein AgSp-d	NCL1_44933
A0A2P6KAQ1	Aggregate spidroin protein AgSp-a (Fragment)	NCL1_46464
A0A140DL60	Aggregate spidroin 1 (Fragment)	AgSp1
A0A140DL59	Aggregate spidroin 1 (Fragment)	AgSp1
A0A514KHK2	Aggregate spidroin 1	AgSp1
A0A514KFP6	Aggregate spidroin 2	AgSp2
A0A1Y9T5P4	Spidroin	PySp
A0A2S2B4Q0	Spidroin	Flag Nterm
A0A2S2B4P3	Spidroin	Flag Nterm
