# Supplementary material for: Protein Composition and Associated Material Properties of Cobweb Spiders’ Gumfoot Glue Droplets
Source: Integr Comp Biol. 2021 May 18;61(4):1459–80. doi: 10.1093/icb/icab086 (PMC8631074; doi:10.1093/icb/icab086)
Supplement: icab086_Supplementary_Data [file icab086_Supplementary_Data.zip › icb-2021-0105-File018.xlsx]

## Sheet: Lh_HighScore105Prots.wAnnot_Exp
Supplementary Table S6. Spreadsheet containing proteins identified in gumfoot lines of L. hesperus. Included are the Label Free Quantitation (LFQ) for each of 10 silk samples, statistical comparison of Glue+Fiber to Fiber, annotations of each of the proteins, presence or absence of post-translational modifications, RNA expression levels, and results of differential expression analyses. Headers an…
Protein IDs	run 2 ProteinIDs	run 2 Score	run 2 Fiber1 LFQ	run 2 Fiber2 LFQ	run 2 Glue1 LFQ	run 2 Glue2 LFQ	run 1 Protein IDs	run 1 Score	run 1 Fiber1 LFQ	run 1 Fiber2 LFQ	run 1 Fiber3 LFQ	run 1 Glue1 LFQ	run 1 Glue2 LFQ	run 1 Glue3 LFQ	PTM Protein IDs	Total.Modified.Peptides	# Glue samples Modified	# Phosphorylated Positions	# Glycosylated Positions	mean Fiber LFQ	mean Glue LFQ	Si	di	logFC	ttest.p	ttest.FDR	FDR.Cat	Presence	Modified	anova.tukey.all	ID.num	IDs	Terminal.Match	Terminaml.ID	Terminal.Species	Evalue	Spidroin.Match	Spidroin.Type	Spidroin.Terminal	Evalue.1	Silk.Gene	Silk.Gene.Group	Silk.Gene.Def	PFAM.IDs	PFAM.Def	PFAM.GO	Evalue.3	SwissProt.ID	Swiss.Prot.Def
Lh3tf003201g14u	Lh3tf003201g14u	54.649	0	0	5957400	7916200	Lh3tf003201g14u	44.362	0	0	0	4989200	4358800	4562200	Lh3tf003201g14u	2	0	1	0	0	5556760	2.91099e+06	-1.90889	-6.74482	1.36e-05	0.000477419	<0.01	Undetected in Fiber	Modified	2.72841e-05	53	Lh3tf003201g14u				NA		NA		NA				PF00151.19;	Lipase;		3.9e-72;	P54316	Inactive pancreatic lipase-related protein 1
Lh3tf000063g23u	Lh3tf000063g23u	57.4	0	0	22514000	16542000	Lh3tf000063g23u	40.642	0	0	0	20144000	14081000	11674000						0	16991000	8.79688e+06	-1.93148	-7.23022	1.25e-05	0.000477419	<0.01	Undetected in Fiber	Not Modified	2.50409e-05	16	Lh3tf000063g23u				NA		NA		NA				PF00014.23;	Kunitz/Bovine pancreatic trypsin inhibitor domain;	GO:0004867;	6.4e-18;	B2ZBB6	Kunitz-type kappaPI-theraphotoxin-Hs1b
Lh3tf025865g1u	Lh3tf025865g1u	133.94	14994000	0	65581000	43961000	Lh3tf025865g1u	323.31	6092300	0	8403300	54854000	61559000	42623000						5897920	53715600	2.24014e+07	-2.13458	-0.959401	1.03e-05	0.000477419	<0.01	Detected in Both	Not Modified	2.05174e-05	105	Lh3tf025865g1u				NA		NA		NA	CRP4	Cystine Rich Protein	CRP4
Lh3tf002472g2u;Lh3tf002472g7u	Lh3tf002472g2u;Lh3tf002472g7u	172.8	0	0	13574000	15206000	sumLh3tf002472g2u;Lh3tf002472g7u	164.37	0	1650500	1127100	9434800	7854600	9832500						555520	11180380	6.32598e+06	-1.67956	-1.30376	3.52e-05	0.000662274	<0.01	Detected in Both	Not Modified	7.03477e-05	48	Lh3tf002472g2u;Lh3tf002472g7u				NA		NA		NA				PF00135.28;	Carboxylesterase family;		2.5e-127;,1e-130;	P06276	Cholinesterase
Lh3tf018489g17u	Lh3tf018489g17u	150.76	23045000	0	55101000	42351000	Lh3tf018489g17u	319	9038900	0	0	67004000	54358000	45152000						6416780	52793200	2.28336e+07	-2.03106	-0.915261	3.78e-05	0.000662274	<0.01	Detected in Both	Not Modified	7.56908e-05	94	Lh3tf018489g17u				NA		NA		NA				PF15430.6;	Single domain von Willebrand factor type C;		3e-09;
Lh3tf010714g1u	Lh3tf010714g1u	33.649	0	0	3687600	3989300	Lh3tf010714g1u	92.111	0	0	0	6022100	3268000	6066800						0	4606760	2.67456e+06	-1.72243	-6.6634	2.86e-05	0.000662274	<0.01	Undetected in Fiber	Not Modified	5.72822e-05	71	Lh3tf010714g1u	Nterm_Contig[0062]	MaSp1-N	L.hes	3.3e-116	gi|87133238|gb|DQ379381.1|	NA	1|	4.36e-116	B0F643	Spidroin	Major ampullate spidroin 1 locus 3 Fragment	PF16763.5;	Major ampullate spidroin 1, spider silk protein 1, N-term;		1.7e-47;
Lh2tf000892g0u	Lh2tf000892g0u	323.31	1074300	0	33584000	37175000	Lh2tf000892g0u	323.31	0	2576400	7635800	55454000	47717000	25470000						2257300	39880000	2.44513e+07	-1.53868	-1.24717	6.4e-05	0.000959252	<0.01	Detected in Both	Not Modified	0.000127902	3	Lh2tf000892g0u				NA		NA		NA
Lh2tf028959g1s	Lh2tf028959g1s	323.31	3179300	0	83238000	49657000	Lh2tf028959g1s	323.31	0	0	0	87036000	56868000	39874000	Lh2tf028959g1s	10	5	1	0	635860	63334600	4.17029e+07	-1.50346	-1.99828	7.54e-05	0.000989991	<0.01	Detected in Both	Modified in all Glue Samples	0.000150858	11	Lh2tf028959g1s				NA		NA		NA				PF00086.18;	Thyroglobulin type-1 repeat;		2.6e-13;	Q9VCR3	Proteoglycan Cow {ECO:0000305}
Lh3tf006652g10u	Lh3tf006652g10u	164.37	12496000	13711000	206540000	119220000	Lh3tf006652g10u	279.93	0	0	0	212590000	210270000	95070000	Lh3tf006652g10u	1	1	1	0	5241400	168738000	1.14511e+08	-1.42779	-1.50777	0.00010761	0.00125545	<0.01	Detected in Both	Modified	0.000215223	64	Lh3tf006652g10u				NA		NA		NA
Lh0tf012460g0u	Lh0tf012460g0u	122.62	5869200	0	50723000	26317000	Lh0tf012460g0u	245.61	0	0	0	36288000	34562000	20570000						1173840	33692000	2.30378e+07	-1.41151	-1.45792	0.000130924	0.0013747	<0.01	Detected in Both	Not Modified	0.00026185	2	Lh0tf012460g0u	Nterm_Contig[0005]	-		4.89e-06	gi|478939236|gb|AOMJ01222527.1|	NA	1|	2.19e-15	A0A514KFP6	Aggregate spidroin 2	AgSp2
Lh3tf006652g1u	Lh3tf006652g1u	323.31	16446000	0	90260000	68655000	Lh3tf006652g1u	323.31	0	0	0	93464000	59575000	34382000	Lh3tf006652g1u	21	5	1	0	3289200	69267200	4.88815e+07	-1.34975	-1.32344	0.000193857	0.00185045	<0.01	Detected in Both	Modified in all Glue Samples	0.000387715	65	Lh3tf006652g1u				NA		NA		NA	J7FXP9	Spidroin	Aggregate gland silk factor 2
Lh3tf000234g0u	Lh3tf000234g0u	309.21	152030000	0	763370000	392560000	Lh3tf000234g0u	323.31	19149000	8450800	20176000	647430000	489530000	332660000	Lh3tf000234g0u	169	5	3	31	39961160	525110000	3.62829e+08	-1.33713	-1.11861	0.000220499	0.00192937	<0.01	Detected in Both	Modified in all Glue Samples	0.000441	19	Lh3tf000234g0u	Cterm_Contig[0132]	AgSp1-C	L.hes	3.99e-51	Lh4AgSpCtermc43094_g1_i1	NA		7.03e-100	A0A126SNK3	Aggregate spidroin 1 (Fragment)	AgSp1	PF11260.8;	Major ampullate spidroin 1 and 2;		1.2e-08;
Lh3tf007490g0u	Lh3tf007490g0u	138.79	0	0	15357000	13594000	Lh3tf007490g0u	124.2	0	0	0	6962600	6643300	7993000						0	10109980	8.12866e+06	-1.24375	-7.00475	0.000266647	0.00215369	<0.01	Undetected in Fiber	Not Modified	0.000533296	70	Lh3tf007490g0u				NA		NA		NA				PF15882.5;	Domain of unknown function (DUF4735);		8.2e-57;	A7MCS3	UPF0764 protein C16orf89 homolog
Lh3tf000234g12u	Lh3tf000234g12u	167.82	0	0	136600000	70381000	Lh3tf000234g12u	323.31	0	0	0	90514000	90424000	37428000	Lh3tf000234g12u	8	4	2	0	0	85069400	7.21053e+07	-1.17979	-7.92977	0.000374822	0.00281117	<0.01	Undetected in Fiber	Modified	0.000749646	21	Lh3tf000234g12u	Nterm_Contig[0101]	AgSp-N	L.hes	2.18e-88	Lh4AgSpNtermc43651_g1_i4_(reversed)	NA		1.92e-24	A0A2P6KJZ1	Aggregate spidroin protein AgSp-c	NCL1_37576					Q06990	Acrosomal protein SP-10
Lh3tf018489g10u	Lh3tf018489g10u	323.31	27504000	0	78470000	66657000	Lh3tf018489g10u	323.31	0	0	0	54039000	46044000	32401000						5500800	55522200	3.77154e+07	-1.32628	-1.00404	0.000433932	0.00303753	<0.01	Detected in Both	Not Modified	0.000867866	93	Lh3tf018489g10u				NA		NA		NA				PF15430.6;	Single domain von Willebrand factor type C;		2.7e-10;	D2CFI7	Venom peptide MmKTx1
Lh3tf000234g7u	Lh3tf000234g7u	303.62	24262000	0	1084900000	671810000	Lh3tf000234g7u	249.83	12874000	10752000	13250000	594580000	487860000	307840000	Lh3tf000234g7u	160	5	0	31	12227600	629398000	5.78002e+08	-1.06777	-1.71158	0.000700515	0.00459713	<0.01	Detected in Both	Modified in all Glue Samples	0.00140103	30	Lh3tf000234g7u				NA	gi|644945014|gb|JJRX01009960.1|	NA	1|	1.9e-06	A0A126SNK3	Aggregate spidroin 1 (Fragment)	AgSp1
Lh3tf012579g1u;Lh3tf012579g0u	sumLh3tf012579g1u;Lh3tf012579g0u	323.31	20047000	17540000	100570000	72829400	Lh3tf012579g1u;Lh3tf012579g0u	270.21	0	2231800	3962400	65068000	43264000	37867000	Lh3tf012579g0u	24	5	7	0	8756240	63919680	5.2489e+07	-1.05095	-0.863317	0.000877742	0.00542135	<0.01	Detected in Both	Modified in all Glue Samples	0.00175549	83	Lh3tf012579g1u;Lh3tf012579g0u				NA		NA		NA
Lh3tf003561g3u	Lh3tf003561g3u	323.31	34058000	0	348920000	273740000	Lh3tf003561g3u	323.31	5530500	0	30794000	202440000	147910000	97659000						14076500	214133800	2.01439e+08	-0.99314	-1.18219	0.00111199	0.00648662	<0.01	Detected in Both	Not Modified	0.00222398	55	Lh3tf003561g3u				NA		NA		NA				PF00112.23;PF08246.12;	Papain family cysteine protease;Cathepsin propeptide inhibitor domain (I29);	GO:0008234;GO:0006508;	2.7e-72;8.5e-09;	Q26636	Cathepsin L
Lh3tf015943g33u	Lh3tf015943g33u	323.31	47240000	76903000	106570000	79223000	Lh3tf015943g33u	323.31	9001100	18616000	28730000	93736000	158600000	157200000						36098020	119065800	9.03757e+07	-0.918032	-0.518304	0.00177629	0.00969047	<0.01	Detected in Both	Not Modified	0.00355259	90	Lh3tf015943g33u				NA		NA		NA				PF00086.18;	Thyroglobulin type-1 repeat;		2e-11;
Lh3tf003201g11u	Lh3tf003201g11u	28.614	0	0	4261100	5106900	Lh3tf003201g11u	114.91	0	0	0	18270000	14143000	13414000						0	11039000	1.2194e+07	-0.905285	-7.04293	0.0018458	0.00969047	<0.01	Undetected in Fiber	Not Modified	0.00369161	52	Lh3tf003201g11u				NA		NA		NA				PF00151.19;	Lipase;		2.4e-78;	P27657	Pancreatic triacylglycerol lipase
Lh3tf002472g4u;Lh3tf002472g8u	Lh3tf002472g4u;Lh3tf002472g8u	299.97	39177000	49616000	73390000	179790000	sumLh3tf002472g4u;Lh3tf002472g8u	323.31	1698400	2825100	12632000	113750000	121060000	65069680						21189700	110611936	9.9894e+07	-0.895171	-0.717677	0.00213874	0.0106937	0.01-0.05	Detected in Both	Not Modified	0.00427748	49	Lh3tf002472g4u;Lh3tf002472g8u				NA		NA		NA				PF00135.28;,PF00135.28;PF07859.13;	Carboxylesterase family;,Carboxylesterase family;alpha/beta hydrolase fold;	,GO:0008152;GO:0016787;	3.4e-133;,5.4e-133;2.4e-06;	P81908,W4VSJ0	Cholinesterase,Acetylcholinesterase-1
Lh2tf005606g0u	Lh2tf005606g0u	138.12	0	0	10582000	5833100	Lh2tf005606g0u	54.308	0	0	0	4309500	3632200	2722100	Lh2tf005606g0u	1	1	3	0	0	5415780	6.20684e+06	-0.87255	-6.73366	0.00226541	0.0108122	0.01-0.05	Undetected in Fiber	Modified	0.00453083	6	Lh2tf005606g0u				NA		NA		NA
Lh3tf003201g21u	Lh3tf003201g21u	232.98	4525000	0	45400000	18347000	Lh3tf003201g21u	167.16	0	0	0	26372000	18256000	9601500						905000	23595300	2.71839e+07	-0.834696	-1.41618	0.0030134	0.0137568	0.01-0.05	Detected in Both	Not Modified	0.0060268	54	Lh3tf003201g21u				NA		NA		NA				PF00151.19;	Lipase;		5.3e-69;	Q02157	Pancreatic triacylglycerol lipase
Lh2tf075721g4u	Lh2tf075721g4u	323.31	0	0	154810000	158450000	Lh2tf075721g4u	196.77	0	0	0	57932000	107320000	19228000	Lh2tf075721g4u	21	5	2	1	0	99548000	1.21519e+08	-0.819195	-7.99803	0.00318423	0.013931	0.01-0.05	Undetected in Fiber	Modified in all Glue Samples	0.00636847	12	Lh2tf075721g4u				NA		NA		NA	A3R4V4	Glue	Aqueous glue droplet peptide
Lh3tf018067g0p	Lh3tf018067g0p	199.57	0	0	5858000	7233300	Lh3tf018067g0p	13.151	0	0	0	3054600	1663200	1769500						0	3915720	5.02e+06	-0.780024	-6.59281	0.00410902	0.0172579	0.01-0.05	Undetected in Fiber	Not Modified	0.00821803	92	Lh3tf018067g0p				NA		NA		NA
Lh3tf019264g0u	Lh3tf019264g0u	63.924	9063300	0	26363000	18360000	Lh3tf019264g0u	94.215	0	0	0	8504900	11087000	9873100						1812660	14837600	1.54864e+07	-0.841054	-0.913047	0.00453155	0.0183005	0.01-0.05	Detected in Both	Not Modified	0.0090631	97	Lh3tf019264g0u				NA		NA		NA	CRP5	Cystine Rich Protein	CRP5
Lh3tf002378g0u	Lh3tf002378g0u	323.31	0	0	155540000	165780000	Lh3tf002378g0u	323.31	0	0	0	27125000	60560000	61229000	Lh3tf002378g0u	25	5	6	0	0	94046800	1.24916e+08	-0.752881	-7.97334	0.00491469	0.0190818	0.01-0.05	Undetected in Fiber	Modified in all Glue Samples	0.00982939	45	Lh3tf002378g0u	Nterm_Contig[0140]	Flag-N	L.hes	3.94e-116	gi|618723477|gb|GBCS01006855.1|	NA	1|	0	A0A514KFQ5	Aggregate spidroin 2	AgSp2	PF16763.5;	Major ampullate spidroin 1, spider silk protein 1, N-term;		4.9e-23;
Lh2tf016436g1u	Lh2tf016436g1u	56.368	63889000	0	139810000	89502000	Lh2tf016436g1u	239.2	3547300	3609100	6158800	94474000	62454000	38418000						15440840	84931600	8.072e+07	-0.860886	-0.740398	0.00524553	0.0190818	0.01-0.05	Detected in Both	Not Modified	0.0104911	9	Lh2tf016436g1u				NA		NA		NA	CRP5	Cystine Rich Protein	CRP5
Lh3tf000234g1p;Lh3tf000234g3s	Lh3tf000234g1p;Lh3tf000234g3s	323.31	304030000	92882000	2140000000	1674700000	Lh3tf000234g1p;Lh3tf000234g3s	323.31	9793300	6653100	30324000	955720000	638390000	428260000	Lh3tf000234g1p,Lh3tf000234g3s	433,11	5	14,11	92,84	88736480	1168014000	1448741241	-0.744976	-1.11935	0.00545193	0.0190818	0.01-0.05	Detected in Both	Modified in all Glue Samples	0.0108606	24	Lh3tf000234g1p;Lh3tf000234g3s				NA	gi|644945014|gb|JJRX01009960.1|	NA	1|	3.42e-06,1.17e-08	A0A2P6KJZ1,A0A514KHK2	Aggregate spidroin protein AgSp-c,Aggregate spidroin 1	NCL1_37576,AgSp1
Lh3tf004778g1u	Lh3tf004778g1u	297.38	1518000	2809900	52089000	18143000	Lh3tf004778g1u	250.81	0	0	0	17599000	22277000	12182000	Lh3tf004778g1u	3	3	0	1	865580	24458000	3.18104e+07	-0.741657	-1.45111	0.00530051	0.0190818	0.01-0.05	Detected in Both	Modified	0.010601	59	Lh3tf004778g1u				NA		NA		NA				PF00328.22;	Histidine phosphatase superfamily (branch 2);		8.3e-23;	Q9VV72	Multiple inositol polyphosphate phosphatase 1 {ECO:0000312|FlyBase:FBgn0026061}
Lh3tf000234g21u	Lh3tf000234g21u	303.26	0	0	22273000	15779000	Lh3tf000234g21u	289.98	0	0	0	16359000	0	7875600	Lh3tf000234g21u	30	5	0	4	0	12457320	1.72853e+07	-0.720689	-7.09542	0.00609193	0.020634	0.01-0.05	Undetected in Fiber	Modified in all Glue Samples	0.0121839	25	Lh3tf000234g21u				NA	gi|644945019|gb|JJRX01009955.1|	NA	1|	1.46e-06	A0A126SNK3	Aggregate spidroin 1 (Fragment)	AgSp1
Lh0tf011205g0u	Lh0tf011205g0u	264.65	41435000	0	113500000	91751000	Lh0tf011205g0u	303.11	0	0	0	56020000	41897000	26294000						8287000	65892400	7.42029e+07	-0.776323	-0.900438	0.00646777	0.0206822	0.01-0.05	Detected in Both	Not Modified	0.0129355	1	Lh0tf011205g0u	Nterm_Lh0tf011205g0u	-		4.23e-70	gi|478939236|gb|AOMJ01222527.1|	NA	1|	5.86e-43	A0A2P6KAQ1	Aggregate spidroin protein AgSp-a (Fragment)	NCL1_46464	PF16763.5;	Major ampullate spidroin 1, spider silk protein 1, N-term;		2.7e-13;
Lh3tf005668g2u	Lh3tf005668g2u	125.56	0	0	10511000	18598000	Lh3tf005668g2u	106.42	0	1293800	7187800	5961500	9454000	6400800						1696320	10185060	1.18235e+07	-0.717956	-0.778456	0.00650012	0.0206822	0.01-0.05	Detected in Both	Not Modified	0.0130002	62	Lh3tf005668g2u				NA		NA		NA				PF01070.18;PF00478.25;PF01180.21;	FMN-dependent dehydrogenase;IMP dehydrogenase / GMP reductase domain;Dihydroorotate dehydrogenase;	GO:0016491;GO:0003824;GO:0055114;GO:0016627;GO:0005737;	3.2e-104;6.8e-07;2.2e-06;	Q9UJM8	Hydroxyacid oxidase 1
Lh3tf006652g6u	Lh3tf006652g6u	323.31	46835000	8032500	796590000	511090000	Lh3tf006652g6u	323.31	0	0	9699700	233670000	249370000	137630000	Lh3tf006652g6u	8	3	4	0	12913440	385670000	536857666	-0.69433	-1.47517	0.00734102	0.0226708	0.01-0.05	Detected in Both	Modified	0.014682	69	Lh3tf006652g6u				NA		NA		NA	E7D1G4	Unknown	Putative uncharacterized protein Fragment
Lh3tf015943g19u	Lh3tf015943g19u	323.31	139450000	12987000	202420000	271970000	Lh3tf015943g19u	323.31	5781100	3975300	7398100	203390000	117000000	59893000						33918300	170934600	1.75723e+08	-0.779729	-0.702396	0.0084145	0.0245423	0.01-0.05	Detected in Both	Not Modified	0.016829	87	Lh3tf015943g19u				NA		NA		NA				PF00086.18;	Thyroglobulin type-1 repeat;		4.4e-10;
Lh2tf002757g2s	Lh2tf002757g2s	323.31	0	0	172880000	45729000	Lh2tf002757g2s	323.31	5042000	0	5199000	75450000	57514000	33970000						2048200	77108600	1.11499e+08	-0.673195	-1.57573	0.00840502	0.0245423	0.01-0.05	Detected in Both	Not Modified	0.01681	5	Lh2tf002757g2s	Cterm_Contig[0129]	Flag-C	L.hes	4.61e-84	Lh5FlagCtermc109249_g1_i1	NA		0	Q6J6N0	Spidroin	Flagelliform silk protein1 Fragment
Lh3tf015943g1p	Lh3tf015943g1p	64.03	0	0	23598000	4481400	Lh3tf015943g1p	55.031	0	0	0	7521800	8145800	7198500						0	10189100	1.52515e+07	-0.66807	-7.00814	0.00869744	0.0246819	0.01-0.05	Undetected in Fiber	Not Modified	0.0173949	88	Lh3tf015943g1p				NA		NA		NA				PF00086.18;	Thyroglobulin type-1 repeat;		7.8e-21;	P84032	U24-ctenitoxin-Pn1a
Lh3tf003920g0u	Lh3tf003920g0u	323.31	0	0	219180000	107220000	Lh3tf003920g0u	323.31	0	0	1171600	71788000	59199000	28327000	Lh3tf003920g0u	9	4	0	6	234320	97142800	147695248	-0.656138	-2.6176	0.00943625	0.0260739	0.01-0.05	Detected in Both	Modified	0.0188725	56	Lh3tf003920g0u				NA	Lh4AgSpCtermc43094_g1_i1	NA		9.49e-18	A0A140DL59	Aggregate spidroin 1 (Fragment)	AgSp1
Lh3tf002472g26u	Lh3tf002472g26u	138.03	0	0	26057000	18772000	Lh3tf002472g26u	82.694	0	0	0	6107200	5372100	5398700						0	12341400	1.91078e+07	-0.645883	-7.09136	0.0101232	0.0272548	0.01-0.05	Undetected in Fiber	Not Modified	0.0202464	47	Lh3tf002472g26u				NA		NA		NA				PF00135.28;	Carboxylesterase family;		1e-14;	Q9DDE3	Acetylcholinesterase
Lh2tf013893g0p	Lh2tf013893g0p	113.97	0	0	7522000	3462700	Lh2tf013893g0p	29.719	0	0	0	2425800	1866800	1008600	Lh2tf013893g0p	2	2	2	0	0	3257180	5.09032e+06	-0.639877	-6.51284	0.0105495	0.0276924	0.01-0.05	Undetected in Fiber	Modified	0.0210989	8	Lh2tf013893g0p				NA		NA		NA
Lh3tf018966g0u	Lh3tf018966g0u	323.31	0	0	30549000	36193000	Lh3tf018966g0u	212.03	0	0	0	15690000	6033300	3088500						0	18310760	2.93065e+07	-0.624802	-7.26271	0.0117031	0.0293843	0.01-0.05	Undetected in Fiber	Not Modified	0.0234062	95	Lh3tf018966g0u				NA		NA		NA
Lh3tf000274g11u	Lh3tf000274g11u	126.35	7774700	27563000	23101000	71862000	Lh3tf000274g11u	323.31	0	0	0	22783000	24458000	46627000						7067540	37766200	4.92712e+07	-0.623055	-0.727835	0.01185	0.0293843	0.01-0.05	Detected in Both	Not Modified	0.0236999	31	Lh3tf000274g11u				NA		NA		NA
Lh3tf019115g0u	Lh3tf019115g0u	197.7	0	0	143380000	69005000	Lh3tf019115g0u	175.07	12750000	3047800	3942100	32907000	49381000	23577000						3947980	63650000	9.60978e+07	-0.621263	-1.20742	0.0120336	0.0293843	0.01-0.05	Detected in Both	Not Modified	0.0240672	96	Lh3tf019115g0u				NA		NA		NA				PF00086.18;	Thyroglobulin type-1 repeat;		2.9e-11;
Lh3tf011880g2u	Lh3tf011880g2u	323.31	18889000	0	137500000	64875000	Lh3tf011880g2u	323.31	0	0	0	42889000	35984000	20276000						3777800	60304800	9.24424e+07	-0.611483	-1.20311	0.013525	0.0322756	0.01-0.05	Detected in Both	Not Modified	0.02705	75	Lh3tf011880g2u				NA		NA		NA				PF00062.20;	C-type lysozyme/alpha-lactalbumin family;		1.9e-26;	P00705	Lysozyme C-1
Lh3tf000276g6u	Lh3tf000276g6u	87.215	0	0	16132000	5673500	Lh3tf000276g6u	35.343	0	0	0	3614500	4230000	2221400						0	6374280	1.11877e+07	-0.569757	-6.80443	0.0171398	0.0399928	0.01-0.05	Undetected in Fiber	Not Modified	0.0342795	37	Lh3tf000276g6u				NA		NA		NA				PF17789.1;	Macroglobulin domain MG4;		2e-13;	Q8IZJ3	C3 and PZP-like alpha-2-macroglobulin domain-containing protein 8 {ECO:0000303|PubMed:15177561}
Lh3tf000234g14u	Lh3tf000234g14u	323.31	337240000	419220000	2746300000	1367100000	Lh3tf000234g14u	323.31	12472000	22698000	69781000	740850000	761360000	444080000						172282200	1211938000	1874473899	-0.554639	-0.84724	0.0193147	0.0440878	0.01-0.05	Detected in Both	Not Modified	0.0386293	22	Lh3tf000234g14u	Nterm_Contig[0103]	AgSp1-N	L.hes	2.45e-75	Lh4AgSpNtermc43651_g1_i2_(reversed)	NA		1.84e-122	A0A514KHK2	Aggregate spidroin 1	AgSp1	PF16763.5;	Major ampullate spidroin 1, spider silk protein 1, N-term;		1.4e-18;
Lh3tf000234g25u	Lh3tf000234g25u	323.31	0	0	0	25859000	Lh3tf000234g25u	79.566	0	0	0	11245000	7701600	7328200	Lh3tf000234g25u	11	5	0	6	0	10426760	1.90937e+07	-0.546084	-7.01815	0.0202139	0.0451587	0.01-0.05	Undetected in Fiber	Modified in all Glue Samples	0.0404278	26	Lh3tf000234g25u				NA	gi|644945014|gb|JJRX01009960.1|	NA	1|	6.77e-27	A0A126SNK3	Aggregate spidroin 1 (Fragment)	AgSp1
Lh2tf002757g0u	Lh2tf002757g0u	323.31	63088000	79181000	2624700000	2095100000	Lh2tf002757g0u	323.31	84319000	63279000	211900000	609830000	514930000	325370000						100353400	1233986000	2102947929	-0.539068	-1.08978	0.0212399	0.0464624	0.01-0.05	Detected in Both	Not Modified	0.0424799	4	Lh2tf002757g0u	Cterm_Contig[0129]	Flag-C	L.hes	2.28e-82	Lh5FlagCtermc109249_g1_i3	NA		1.16e-29	Q6J6N0	Spidroin	Flagelliform silk protein1 Fragment
Lh3tf000276g2u	Lh3tf000276g2u	323.31	9028500	0	31566000	67436000	Lh3tf000276g2u	188.76	0	0	0	16042000	12235000	9279500	Lh3tf000276g2u	2	2	0	2	1805700	27311700	4.81994e+07	-0.529177	-1.1797	0.0236449	0.0500558	>0.05	Detected in Both	Modified	0.0472897	34	Lh3tf000276g2u				NA		NA		NA				PF07678.14;PF07703.14;PF07677.14;PF17791.1;PF00207.22;PF01835.19;PF17789.1;	A-macroglobulin TED domain;Alpha-2-macroglobulin bait region domain;A-macroglobulin receptor binding domain;Macroglobulin domain MG3;Alpha-2-macroglobulin family;MG2 domain;Macroglobulin domain MG4;	GO:0005615;GO:0005576;GO:0004866;	1.9e-70;2e-25;7.5e-24;1.5e-22;6e-21;3e-16;3.4e-07;	P28665	Murinoglobulin-1
Lh3tf000276g3u;Lh3tf000276g8u	sumLh3tf000276g3u;Lh3tf000276g8u	206.09	5598200	0	60114300	40753000	Lh3tf000276g3u;Lh3tf000276g8u	110	0	0	0	14184000	10324000	4385500						1119640	25952160	4.73285e+07	-0.524685	-1.36509	0.0238361	0.0500558	>0.05	Detected in Both	Not Modified	0.0476722	35	Lh3tf000276g3u;Lh3tf000276g8u				NA		NA		NA				PF07678.14;PF07703.14;PF00207.22;PF07677.14;PF17791.1;PF01835.19;PF17789.1;,PF07677.14;	A-macroglobulin TED domain;Alpha-2-macroglobulin bait region domain;Alpha-2-macroglobulin family;A-macroglobulin receptor binding domain;Macroglobulin domain MG3;MG2 domain;Macroglobulin domain MG4;,A-macroglobulin receptor binding domain;	GO:0005615;GO:0004866;GO:0005576;,GO:0005576;	3e-71;1.7e-25;3.1e-22;1.3e-21;1.5e-19;4.9e-19;9.5e-12;,6.3e-24;	P28665,P28666	Murinoglobulin-1,Murinoglobulin-2
Lh3tf006652g2u	Lh3tf006652g2u	323.31	67213000	34975000	449080000	275280000	Lh3tf006652g2u	323.31	0	0	0	100060000	89165000	53581000	Lh3tf006652g2u	17	5	8	2	20437600	193433200	3.35823e+08	-0.515139	-0.976101	0.0259208	0.0529261	>0.05	Detected in Both	Modified in all Glue Samples	0.0518416	66	Lh3tf006652g2u				NA		NA		NA	E7D1G4	Unknown	Putative uncharacterized protein Fragment
Lh3tf011017g2u;Lh3tf011017g1s	Lh3tf011017g2u;Lh3tf011017g1s	323.31	0	0	274720000	123130000	Lh3tf011017g2u;Lh3tf011017g1s	323.31	0	0	0	52736000	35907000	33424000	Lh3tf011017g2u;Lh3tf011017g1s	7	4	2	0	0	103983400	2.04345e+08	-0.508862	-8.01696	0.026211	0.0529261	>0.05	Undetected in Fiber	Modified	0.052422	73	Lh3tf011017g2u;Lh3tf011017g1s				NA		NA		NA
Lh3tf006652g5u;Lh3tf006652g3u	Lh3tf006652g5u;Lh3tf006652g3u	323.31	285870000	0	3550500000	3493700000	Lh3tf006652g5u;Lh3tf006652g3u	323.31	5429500	4907400	25068000	617890000	680920000	290740000	Lh3tf006652g3u,Lh3tf006652g5u	19,67	1,5	11,12	0	64254980	1726750000	3293741722	-0.504744	-1.42932	0.0271798	0.0538468	>0.05	Detected in Both	Modified in all Glue Samples	0.0543596	68	Lh3tf006652g5u;Lh3tf006652g3u				NA		NA		NA	E7D1G4	Unknown	Putative uncharacterized protein Fragment
Lh3tf002524g3u	Lh3tf002524g3u	92.651	0	0	4272100	5633500	Lh3tf002524g3u	16.888	0	0	0	1043500	0	1070200						0	2403860	4.82998e+06	-0.497696	-6.38091	0.0283351	0.055096	>0.05	Undetected in Fiber	Not Modified	0.0566702	50	Lh3tf002524g3u				NA		NA		NA				PF00732.19;PF05199.13;	GMC oxidoreductase;GMC oxidoreductase;	GO:0055114;GO:0016614;GO:0050660;	2.6e-74;3.6e-45;	P18172	Glucose dehydrogenase [FAD, quinone]
Lh3tf016435g0u;Lh3tf016435g1u	Lh3tf016435g0u;Lh3tf016435g1u	323.31	135950000	151720000	336730000	223230000	sumLh3tf016435g0u;Lh3tf016435g1u	323.31	143340000	259560000	424660000	584610000	490690000	340894050						223046000	395230810	3.67066e+08	-0.469084	-0.248456	0.0376107	0.0718023	>0.05	Detected in Both	Not Modified	0.0752214	91	Lh3tf016435g0u;Lh3tf016435g1u				NA		NA		NA
Lh3tf002437g1p;Lh3tf002437g3s	sumLh3tf002437g1p;Lh3tf002437g3s	323.31	0	0	50180000	21137600	Lh3tf002437g1p;Lh3tf002437g3s	211.65	0	0	0	8006500	4762600	4053300						0	17628000	3.89142e+07	-0.452997	-7.2462	0.038676	0.0725176	>0.05	Undetected in Fiber	Not Modified	0.0773521	46	Lh3tf002437g1p;Lh3tf002437g3s				NA		NA		NA
Lh3tf006652g4u	Lh3tf006652g4u	214.08	36671000	0	40820000	118990000	Lh3tf006652g4u	112.2	0	0	0	24871000	18870000	11037000	Lh3tf006652g4u	53	5	7	1	7334200	42917600	8.92745e+07	-0.398584	-0.767283	0.0640112	0.117915	>0.05	Detected in Both	Modified in all Glue Samples	0.128022	67	Lh3tf006652g4u				NA		NA		NA	E7D1G4	Unknown	Putative uncharacterized protein Fragment
Lh3tf000276g4u	Lh3tf000276g4u	56.707	0	0	20836000	7957400	Lh3tf000276g4u	21.36	0	0	0	0	2418100	1082900						0	6458880	1.72016e+07	-0.375482	-6.81016	0.0658129	0.119144	>0.05	Undetected in Fiber	Not Modified	0.131626	36	Lh3tf000276g4u				NA		NA		NA	A0A2P6KJZ1	Aggregate spidroin protein AgSp-c	NCL1_37576	PF07703.14;PF00207.22;	Alpha-2-macroglobulin bait region domain;Alpha-2-macroglobulin family;	GO:0004866;	4.1e-19;1.7e-15;	Q61838	Pregnancy zone protein
Lh3tf010841g0u	Lh3tf010841g0u	323.31	35190000	36824000	321880000	125860000	Lh3tf010841g0u	311.21	0	0	5210600	29858000	40733000	25156000	Lh3tf010841g0u	8	4	5	0	15444920	108697400	2.54192e+08	-0.366858	-0.847433	0.0702433	0.125009	>0.05	Detected in Both	Modified	0.140487	72	Lh3tf010841g0u				NA		NA		NA
Lh3tf000234g28u	Lh3tf000234g28u	49.088	0	0	162530000	81618000	Lh3tf000234g28u	72.619	0	0	0	0	0	4723500	Lh3tf000234g28u	7	5	0	1	0	49774300	1.43918e+08	-0.345852	-7.69701	0.0802613	0.140457	>0.05	Undetected in Fiber	Modified in all Glue Samples	0.160523	27	Lh3tf000234g28u				NA	gi|644945019|gb|JJRX01009955.1|	NA	1|	6.86e-06	A0A140DL60	Aggregate spidroin 1 (Fragment)	AgSp1
Lh3tf000234g17u	Lh3tf000234g17u	21.349	0	0	0	8557500	Lh3tf000234g17u	41.52	0	0	0	0	0	3648600	Lh3tf000234g17u	23	5	4	10	0	2441220	7.53295e+06	-0.324072	-6.38761	0.0926476	0.159475	>0.05	Undetected in Fiber	Modified in all Glue Samples	0.185295	23	Lh3tf000234g17u				NA	gi|644945019|gb|JJRX01009955.1|	NA	1|	8.74e-06	A0A126SNK3	Aggregate spidroin 1 (Fragment)	AgSp1
Lh3tf004960g0u	Lh3tf004960g0u	323.31	0	0	37741000	55201000	Lh3tf004960g0u	314.62	20746000	19501000	19858000	15988000	12212000	10093000						12021000	26247000	4.33457e+07	-0.328199	-0.339139	0.0971281	0.164491	>0.05	Detected in Both	Not Modified	0.194256	60	Lh3tf004960g0u				NA		NA		NA				PF00188.26;	Cysteine-rich secretory protein family;		5.8e-15;	W4VS53	CRISP/Allergen/PR-1
Lh3tf004495g7u	Lh3tf004495g7u	323.31	492310000	234590000	356000000	210070000	Lh3tf004495g7u	323.31	845840000	296800000	142280000	870020000	995730000	1100000000						402364000	705364000	9.66759e+08	-0.313418	-0.243794	0.100129	0.166882	>0.05	Detected in Both	Not Modified	0.199765	58	Lh3tf004495g7u	Cterm_Contig[0074]	MaSp1-C	L.hes	2.02e-55	Lh4MaSp1Ctermc43213_g2_i1	NA		5.48e-58	B0F650	Spidroin	Major ampullate spidroin 1 locus 2 Fragment	PF11260.8;	Major ampullate spidroin 1 and 2;		6.2e-30;	P46804	Spidroin-2
Lh3tf000234g4u	Lh3tf000234g4u	39.005	0	0	1856300	9480100	Lh3tf000234g4u	11.733	0	0	0	562940	0	0	Lh3tf000234g4u	65	5	3	25	0	2379868	8.08184e+06	-0.294471	-6.37655	0.112169	0.184027	>0.05	Undetected in Fiber	Modified in all Glue Samples	0.224338	28	Lh3tf000234g4u				NA	gi|644945014|gb|JJRX01009960.1|	NA	1|	5.88e-06	A0A2P6KJZ1	Aggregate spidroin protein AgSp-c	NCL1_37576					P53353	Sperm acrosomal protein FSA-ACR.1
Lh3tf012072g4u	Lh3tf012072g4u	105.9	58495000	0	86927000	213290000	Lh3tf012072g4u	13.745	2118000	5264300	2647600	0	0	0						13704980	60043400	1.88782e+08	-0.245459	-0.641587	0.158024	0.255269	>0.05	Detected in Both	Not Modified	0.316047	81	Lh3tf012072g4u				NA		NA		NA	CRP2	Cystine Rich Protein	CRP2					Q9NFL4	Hemocyanin G chain
Lh3tf000234g6u	Lh3tf000234g6u	35.856	0	0	0	3073200	Lh3tf000234g6u	6.1811	0	0	0	0	0	98695	Lh3tf000234g6u	31	5	2	19	0	634379	2.72802e+06	-0.232542	-5.80235	0.164383	0.261519	>0.05	Undetected in Fiber	Modified in all Glue Samples	0.328766	29	Lh3tf000234g6u				NA	gi|644945019|gb|JJRX01009955.1|	NA	1|	5.42e-21	A0A126SNK3	Aggregate spidroin 1 (Fragment)	AgSp1
Lh3tf000234g10u	Lh3tf000234g10u	108.12	0	0	0	28252000	Lh3tf000234g10u	3.2154	0	0	0	0	0	315980	Lh3tf000234g10u	53	5	0	10	0	5713596	2.52002e+07	-0.226728	-6.75691	0.170142	0.26664	>0.05	Undetected in Fiber	Modified in all Glue Samples	0.340283	20	Lh3tf000234g10u				NA	gi|644945019|gb|JJRX01009955.1|	NA	1|	3.7e-16	A0A126SNK3	Aggregate spidroin 1 (Fragment)	AgSp1
Lh3tf022290g4u;Lh3tf022290g1u	Lh3tf022290g4u;Lh3tf022290g1u	100.02	0	14822000	8086700	14611000	Lh3tf022290g4u;Lh3tf022290g1u	72.892	0	0	0	0	1059100	1914200						2964400	5134200	1.7868e+07	-0.121435	-0.238536	0.303232	0.468226	>0.05	Detected in Both	Not Modified	0.606464	103	Lh3tf022290g4u;Lh3tf022290g1u				NA		NA		NA
Lh2tf022031g0u	Lh2tf022031g0u	230.43	532960000	259950000	464350000	267660000	Lh2tf022031g0u	323.31	20304000	14983000	44608000	172210000	151930000	110050000						174561000	233240000	399962795	-0.146711	-0.125856	0.317235	0.482748	>0.05	Detected in Both	Not Modified	0.634469	10	Lh2tf022031g0u				NA		NA		NA				PF15430.6;	Single domain von Willebrand factor type C;		8e-09;
Lh3tf000026g2p;Lh3tf000026g1u	Lh3tf000026g2p;Lh3tf000026g1u	319.84	100500000	108450000	90082000	107680000	sumLh3tf000026g1u;Lh3tf000026g2p	283.77	48914000	45840000	28061000	23765000	46914930	32364000	Lh3tf000026g1u,Lh3tf000026g2p	14,1	3,1	16,8	2,0	66353000	60161186	9.71996e+07	0.0637021	0.0425442	0.602825	0.904238	>0.05	Detected in Both	Modified	0.79435	14	Lh3tf000026g2p;Lh3tf000026g1u				NA		NA		NA	A0A2P6KJZ1,	Aggregate spidroin protein AgSp-c,	NCL1_37576,
Lh3tf012072g18s;Lh3tf012072g12p	Lh3tf012072g18s;Lh3tf012072g12p	130.96	100430000	0	53264000	27295000	Lh3tf012072g18s;Lh3tf012072g12p	203.15	59574000	11909000	54811000	20636000	12647000	21771000	Lh3tf012072g18s;Lh3tf012072g12p	NA	NA	1	0	45344800	27122600	6.76872e+07	0.269212	0.223196	0.813417	0.999969	>0.05	Detected in Both	Not Modified	0.373166	77	Lh3tf012072g18s;Lh3tf012072g12p				NA		NA		NA	CRP2	Cystine Rich Protein	CRP2
Lh3tf001707g1u	Lh3tf001707g1u	323.31	151470000	56534000	0	0	Lh3tf001707g1u	323.31	74961000	12882000	19133000	2399400	0	0	Lh3tf001707g1u	NA	NA	0	2	62996000	479880	7.08257e+07	0.882675	2.11818	0.981684	0.999969	>0.05	Detected in Both	Not Modified	0.0366323	41	Lh3tf001707g1u				NA		NA		NA								P16884	Neurofilament heavy polypeptide
Lh3tf015943g12s	Lh3tf015943g12s	323.31	7373700000	3790500000	1071900000	1993700000	Lh3tf015943g12s	323.31	832690000	491190000	970260000	293760000	722760000	715690000	Lh3tf015943g12s	12	5	1	0	2691668000	959562000	3899429876	0.444195	0.447948	0.883536	0.999969	>0.05	Detected in Both	Modified in all Glue Samples	0.232929	86	Lh3tf015943g12s				NA		NA		NA				PF00086.18;	Thyroglobulin type-1 repeat;		1.5e-11;	Q8BLY1	SPARC-related modular calcium-binding protein 1
Lh3tf000026g0p	Lh3tf000026g0p	323.31	56229000	80381000	8599400	14761000	Lh3tf000026g0p	323.31	25994000	44958000	61418000	25967000	15688000	16237000	Lh3tf000026g0p	17	4	14	0	53796000	16250480	4.20916e+07	0.891996	0.519884	0.997977	0.999969	>0.05	Detected in Both	Modified	0.00404575	13	Lh3tf000026g0p				NA		NA		NA
Lh3tf006085g0u	Lh3tf006085g0u	233.11	19039000	30200000	0	6780400	Lh3tf006085g0u	323.31	132650000	230230000	216690000	2097000	0	0	Lh3tf006085g0u	1	1	6	7	125761800	1775480	1.70191e+08	0.728511	1.85023	0.988036	0.999969	>0.05	Detected in Both	Modified	0.0239288	63	Lh3tf006085g0u				NA		NA		NA				PF01826.17;	Trypsin Inhibitor like cysteine rich domain;		5.7e-19;	Q7Z5P9	Mucin-19
Lh2tf009846g0u	Lh2tf009846g0u	117.94	20552000	0	5380700	11287000	Lh2tf009846g0u	259.16	58958000	54409000	54686000	0	0	0	Lh2tf009846g0u	1	0	3	0	37721000	3333540	5.0554e+07	0.680212	1.05368	0.989868	0.999969	>0.05	Detected in Both	Modified	0.0202645	7	Lh2tf009846g0u				NA		NA		NA
Lh3tf001707g0u	Lh3tf001707g0u	323.31	2739600000	1260400000	342530000	342790000	Lh3tf001707g0u	323.31	3491900000	921060000	1370000000	242230000	214320000	355430000	Lh3tf001707g0u	1	0	0	2	1957192000	299460000	2074534866	0.799086	0.815295	0.994991	0.999969	>0.05	Detected in Both	Modified	0.010054	40	Lh3tf001707g0u	Nterm_LH4PySpc43454_g1_i1_(reversed)	PySp1-N	L.hes	1.62e-88		NA		NA								P19246	Neurofilament heavy polypeptide
Lh3tf012072g19u;Lh3tf012072g31u	Lh3tf012072g19u;Lh3tf012072g31u	160	87166000	41096000	0	0	Lh3tf012072g19u;Lh3tf012072g31u	323.31	1074700000	1833600000	1013600000	22101000	0	41875000	Lh3tf012072g19u;Lh3tf012072g31u	1	0	0	1	810032400	12795200	1333413927	0.597892	1.80146	0.977168	0.999969	>0.05	Detected in Both	Modified	0.0456638	78	Lh3tf012072g19u;Lh3tf012072g31u				NA		NA		NA	CRP2	Cystine Rich Protein	CRP2					,Q9NFL4	,Hemocyanin G chain
Lh3tf000063g34s;Lh3tf000063g33p	Lh3tf000063g34s;Lh3tf000063g33p	70.683	22988000	35505000	15991000	22406000	Lh3tf000063g34s;Lh3tf000063g33p	205.98	16806000	42432000	36779000	17715000	23141000	15817000						30902000	19014000	2.09781e+07	0.566686	0.210913	0.977678	0.999969	>0.05	Detected in Both	Not Modified	0.0446433	17	Lh3tf000063g34s;Lh3tf000063g33p				NA		NA		NA				PF00014.23;	Kunitz/Bovine pancreatic trypsin inhibitor domain;	GO:0004867;	2.7e-21;	P86733	BPTI/Kunitz domain-containing protein {ECO:0000303|PubMed:21050442}
Lh3tf019801g2s	Lh3tf019801g2s	224.97	18097000	126400000	14054000	30911000	Lh3tf019801g2s	301.7	139250000	151420000	161640000	13554000	7679200	12333000						119361400	15706240	6.39329e+07	1.62131	0.880792	0.997858	0.999969	>0.05	Detected in Both	Not Modified	0.00428433	98	Lh3tf019801g2s				NA		NA		NA
Lh3tf000276g1p	Lh3tf000276g1p	323.31	285620000	76447000	61207000	130750000	Lh3tf000276g1p	323.31	27147000	46371000	49139000	37300000	34390000	22964000						96944800	57322200	1.39388e+08	0.284262	0.228202	0.767699	0.999969	>0.05	Detected in Both	Not Modified	0.464602	33	Lh3tf000276g1p				NA		NA		NA				PF07678.14;PF07703.14;PF07677.14;PF17791.1;PF00207.22;PF01835.19;PF17789.1;	A-macroglobulin TED domain;Alpha-2-macroglobulin bait region domain;A-macroglobulin receptor binding domain;Macroglobulin domain MG3;Alpha-2-macroglobulin family;MG2 domain;Macroglobulin domain MG4;	GO:0005615;GO:0005576;GO:0004866;	4e-72;3.1e-26;3.2e-21;1.5e-20;1.5e-20;1.6e-16;5.1e-10;	P20740	Ovostatin
Lh3tf001707g2u;Lh3tf001707g8u	Lh3tf001707g2u;Lh3tf001707g8u	323.31	394240000	173660000	63351000	74742000	sumLh3tf001707g2u;Lh3tf001707g8u	323.31	701016000	319063000	659489000	63330000	40923000	95542000						449493600	67577600	4.49656e+08	0.849352	0.822921	0.997273	0.999969	>0.05	Detected in Both	Not Modified	0.00545422	42	Lh3tf001707g2u;Lh3tf001707g8u	,Cterm_Contig[0076]	,PySp1-C	,L.hes	NA,2.31e-35	,Lh4PySpCtermc43628_g2_i1_(reversed)	NA		NA,3.45e-33	,E7D143	,Spidroin	,Pyriform spidroin 1 Fragment	,PF11260.8;PF08017.11;	,Major ampullate spidroin 1 and 2;Fibrinogen binding protein ;		,2.2e-12;1.1e-07;	,P19246	,Neurofilament heavy polypeptide
Lh3tf000274g6u	Lh3tf000274g6u	80.854	77972000	50349000	2724000	5090400	Lh3tf000274g6u	84.99	131590000	326760000	175800000	4707500	5554000	8156200						152494200	5246420	2.05123e+08	0.717853	1.46339	0.991798	0.999969	>0.05	Detected in Both	Not Modified	0.0164038	32	Lh3tf000274g6u				NA		NA		NA
Lh3tf001616g0s	Lh3tf001616g0s	54.885	22243000	25381000	0	0	Lh3tf001616g0s	78.571	30882000	44751000	27970000	773520	0	1633400						30245400	481384	1.56514e+07	1.90168	1.79817	0.999969	0.999969	>0.05	Detected in Both	Not Modified	6.23613e-05	39	Lh3tf001616g0s				NA		NA		NA				PF03098.15;	Animal haem peroxidase;		4.1e-180;	Q9VEG6	Chorion peroxidase
Lh3tf000063g10u;Lh3tf000063g14u	Lh3tf000063g10u;Lh3tf000063g14u	323.31	153120000	137460000	36936000	30573000	Lh3tf000063g10u;Lh3tf000063g14u	323.31	154580000	318470000	155930000	45222000	43026000	30643000						183912000	37280000	1.48794e+08	0.98547	0.693134	0.998727	0.999969	>0.05	Detected in Both	Not Modified	0.00254556	15	Lh3tf000063g10u;Lh3tf000063g14u				NA		NA		NA				PF00014.23;	Kunitz/Bovine pancreatic trypsin inhibitor domain;	GO:0004867;	9.2e-57;,9.2e-37;	P84875	Carboxypeptidase inhibitor SmCI
Lh3tf015943g27u	Lh3tf015943g27u	129.6	100220000	66539000	19153000	22262000	Lh3tf015943g27u	320.99	52598000	58863000	46307000	21046000	24872000	14128000						64905400	20292200	2.57609e+07	1.73182	0.504952	0.999168	0.999969	>0.05	Detected in Both	Not Modified	0.00166474	89	Lh3tf015943g27u				NA		NA		NA				PF00086.18;	Thyroglobulin type-1 repeat;		5.8e-15;	P10493	Nidogen-1
Lh3tf000092g0u	Lh3tf000092g0u	109.45	39753000	51043000	4151600	9080600	Lh3tf000092g0u	307.45	33642000	88633000	67362000	5166000	7534600	3348000						56086600	5856160	4.18548e+07	1.20011	0.981246	0.999484	0.999969	>0.05	Detected in Both	Not Modified	0.00103145	18	Lh3tf000092g0u				NA		NA		NA				PF01826.17;	Trypsin Inhibitor like cysteine rich domain;		0;	O88799	Zonadhesin
Lh3tf012072g5u	Lh3tf012072g5u	271.71	55088000	0	18642000	23289000	Lh3tf012072g5u	316.07	105100000	162640000	79771000	50965000	51390000	50431000						80519800	38943400	1.22282e+08	0.340005	0.315469	0.912753	0.999969	>0.05	Detected in Both	Not Modified	0.174495	82	Lh3tf012072g5u				NA		NA		NA	CRP4	Cystine Rich Protein	CRP4
Lh3tf000283g0u	Lh3tf000283g0u	111.99	12066000	6591000	0	0	Lh3tf000283g0u	40.784	5580600	5756700	6268600	0	0	0						7252580	0	2.75636e+06	2.63121	6.86049	0.999831	0.999969	>0.05	Undetected in Glue	Not Modified	0.00033788	38	Lh3tf000283g0u	Nterm_Contig[0106]	-	Latrodectus hesperus	7.96e-107	gi|618725957|gb|GBCS01004375.1|	NA	1|	0				PF16763.5;	Major ampullate spidroin 1, spider silk protein 1, N-term;		3e-12;
Lh3tf013301g2u	Lh3tf013301g2u	191.48	18432000	0	5902100	4849300	Lh3tf013301g2u	266.55	33949000	36497000	76659000	0	0	4148500						33107400	2979980	5.51993e+07	0.545793	1.04571	0.977122	0.999969	>0.05	Detected in Both	Not Modified	0.0457564	85	Lh3tf013301g2u				NA		NA		NA				PF00068.19;	Phospholipase A2;	GO:0050482;GO:0006644;GO:0004623;	1.5e-26;	C1JAR9	Phospholipase A2 Scol/Pla
Lh3tf022026g0u	Lh3tf022026g0u	52.001	18865000	3921400	0	2335900	Lh3tf022026g0u	165.09	28184000	31480000	26420000	0	0	0						21774080	467180	2.19176e+07	0.972135	1.66845	0.998712	0.999969	>0.05	Detected in Both	Not Modified	0.00257513	100	Lh3tf022026g0u				NA		NA		NA	CRP5	Cystine Rich Protein	CRP5	PF12190.8;	Fungal protease inhibitor;		2.7e-07;
Lh3tf012072g11u;Lh3tf012072g3u	Lh3tf012072g11u;Lh3tf012072g3u	146.93	393670000	0	531860000	419170000	sumLh3tf012072g11u;Lh3tf012072g3u	241.04	3046500000	570470000	365854000	457750000	317800000	444470000						875298800	434210000	2422454947	0.182083	0.304457	0.776437	0.999969	>0.05	Detected in Both	Not Modified	0.447125	76	Lh3tf012072g11u;Lh3tf012072g3u				NA		NA		NA	CRP3	Cystine Rich Protein	CRP3
Lh3tf004074g0u	Lh3tf004074g0u	85.974	10924000	0	6748800	3904600	Lh3tf004074g0u	148.71	0	10754000	11513000	4744300	0	4225800						6638200	3924700	1.24054e+07	0.218735	0.228244	0.809494	0.999969	>0.05	Detected in Both	Not Modified	0.381011	57	Lh3tf004074g0u				NA		NA		NA
Lh3tf012591g0u	Lh3tf012591g0u	313.48	126090000	40362000	28967000	20722000	Lh3tf012591g0u	323.31	53564000	195440000	126270000	8481400	6945700	16725000						108345200	16368220	1.25992e+08	0.730021	0.820808	0.994011	0.999969	>0.05	Detected in Both	Not Modified	0.0119773	84	Lh3tf012591g0u				NA		NA		NA
Lh3tf022290g3u	Lh3tf022290g3u	323.31	206230000	0	42079000	22202000	Lh3tf022290g3u	231.02	0	31822000	88303000	0	0	0						65271000	12856200	1.12252e+08	0.466938	0.705608	0.888518	0.999969	>0.05	Detected in Both	Not Modified	0.222964	102	Lh3tf022290g3u				NA		NA		NA
Lh3tf003139g4u	Lh3tf003139g4u	323.31	11339000	5672100	30721000	24057000	Lh3tf003139g4u	289.26	25026000	64744000	47150000	10288000	10106000	12465000						30786220	17527400	4.95332e+07	0.267676	0.244639	0.851997	0.999969	>0.05	Detected in Both	Not Modified	0.296006	51	Lh3tf003139g4u				NA		NA		NA				PF00884.23;	Sulfatase;	GO:0008152;GO:0008484;	1.3e-64;	P50429	Arylsulfatase B
Lh3tf022290g0u	Lh3tf022290g0u	26.964	9132700	20373000	0	0	Lh3tf022290g0u	323.31	74080000	249920000	161050000	0	0	4541800						102911140	908360	1.81911e+08	0.560728	2.0542	0.972317	0.999969	>0.05	Detected in Both	Not Modified	0.055365	101	Lh3tf022290g0u				NA		NA		NA
Lh3tf020189g3s	Lh3tf020189g3s	323.31	0	0	12677000	27252000	Lh3tf020189g3s	323.31	33919000	35491000	15929000	3387800	4097000	3035200						17067800	10089800	3.69105e+07	0.189052	0.228295	0.768509	0.999969	>0.05	Detected in Both	Not Modified	0.462982	99	Lh3tf020189g3s				NA		NA		NA	CRP3	Cystine Rich Protein	CRP3
Lh3tf012072g2u;Lh3tf012072g1u	Lh3tf012072g2u;Lh3tf012072g1u	323.31	6929500000	3096100000	760420000	722300000	Lh3tf012072g2u;Lh3tf012072g1u	323.31	1787400000	2494500000	2425600000	210220000	324720000	476800000						3346620000	498892000	2223202322	1.28091	0.8266	0.9924	0.999969	>0.05	Detected in Both	Not Modified	0.0152008	79	Lh3tf012072g2u;Lh3tf012072g1u				NA		NA		NA	CRP1	Cystine Rich Protein	CRP1
Lh3tf011748g3u;Lh3tf011748g2u	Lh3tf011748g3u;Lh3tf011748g2u	323.31	47643000	0	32414000	36398000	Lh3tf011748g3u;Lh3tf011748g2u	323.31	36706000	126130000	137430000	23836000	15289000	26963000						69581800	26980000	1.18374e+08	0.359892	0.411454	0.924057	0.999969	>0.05	Detected in Both	Not Modified	0.151886	74	Lh3tf011748g3u;Lh3tf011748g2u				NA	Lh5TuSpNtermc108364_g1_i1_(reversed),	NA		3.08e-07,NA	Q1KXY8,	Spidroin,	Tubuliform spidroin 1 Fragment,	PF12042.8;	Tubuliform egg casing silk strands structural domain;		1.3e-07;,9e-07;
Lh3tf001707g5u	Lh3tf001707g5u	224.52	173360000	0	31326000	28181000	Lh3tf001707g5u	323.31	123160000	56044000	89158000	22721000	22368000	28149000						88344400	26549000	1.02384e+08	0.603568	0.522131	0.965432	0.999969	>0.05	Detected in Both	Not Modified	0.0691354	43	Lh3tf001707g5u				NA		NA		NA
Lh3tf012072g30s	Lh3tf012072g30s	323.31	218520000	386420000	417930000	752450000	Lh3tf012072g30s	323.31	2123100000	3883200000	2691700000	146910000	121390000	143990000						1860588000	316534000	2730483197	0.565487	0.76923	0.969652	0.999969	>0.05	Detected in Both	Not Modified	0.060696	80	Lh3tf012072g30s				NA		NA		NA	CRP2	Cystine Rich Protein	CRP2
Lh3tf005467g2u	Lh3tf005467g2u	63.93	14678000	17879000	0	0	Lh3tf005467g2u	44.327	0	12585000	5634900	0	0	0						10155380	0	1.37894e+07	0.736465	7.0067	0.993068	0.999969	>0.05	Undetected in Glue	Not Modified	0.0138643	61	Lh3tf005467g2u				NA		NA		NA				PF04083.16;PF00561.20;PF12146.8;	Partial alpha/beta-hydrolase lipase region;alpha/beta hydrolase fold;Serine aminopeptidase, S33;	GO:0006629;	1.7e-20;4.1e-16;5.5e-06;	P38571	Lysosomal acid lipase/cholesteryl ester hydrolase
Lh3tf022290g6u	Lh3tf022290g6u	229.3	205590000	0	0	49026000	Lh3tf022290g6u	102.5	133320000	238850000	144720000	0	0	0						144496000	9805200	1.78931e+08	0.752754	1.1684	0.993638	0.999969	>0.05	Detected in Both	Not Modified	0.0127231	104	Lh3tf022290g6u				NA		NA		NA
Lh3tf001707g6u	Lh3tf001707g6u	137.87	0	0	9693500	13554000	Lh3tf001707g6u	323.31	303060000	93829000	125890000	17568000	12940000	15614000						104555800	13873900	2.26909e+08	0.39964	0.87715	0.929164	0.999969	>0.05	Detected in Both	Not Modified	0.141671	44	Lh3tf001707g6u				NA		NA		NA
[truncated: 31 more columns]
