# Supplementary material for: Protein Composition and Associated Material Properties of Cobweb Spiders’ Gumfoot Glue Droplets
Source: Integr Comp Biol. 2021 May 18;61(4):1459–80. doi: 10.1093/icb/icab086 (PMC8631074; doi:10.1093/icb/icab086)
Supplement: icab086_Supplementary_Data [file icab086_Supplementary_Data.zip › icb-2021-0105-File019.xlsx]

## Sheet: Lhes_MS_7_6.ncbi_map.txt
Supplementary Table S9. Mapping of L. hesperus protein identifiers to TSA protein identifiers.
L.hesperus ID	NCBI ID
Lh3tf030251g6u	GBJN01101658
Lh3tf005194g1s	GBJN01175119
Lh3tf000234g0u	GBJN01022203
Lh2tf000892g0u	GBJN01117051
Lh3tf000092g0u	GBJN01027378
Lh3tf000276g3u	GBJN01156329
Lh3tf022290g6u	NA
Lh3tf015075g0u	GBJN01037465
Lh3tf004495g7u	GBJN01054706
Lh3tf017707g1u	GBJN01116211
Lh3tf006652g4u	GBJN01000499
Lh3tf011017g1s	GBJN01024443
Lh2tf033300g0u	NA
Lh3tf003920g0u	GBJN01087481
Lh3tf004778g1u	GBJN01144045
Lh2tf028959g2u	GBJN01075103
Lh3tf015943g27u	GBJN01085237
Lh3tf000026g1u	GBJN01066060
Lh3tf015943g37u	GBJN01126345
Lh3tf012591g0u	GBJN01151482
Lh2tf002395g0u	GBJN01028067
Lh3tf012579g1u	GBJN01109795
Lh3tf001707g5u	GBJN01053241
Lh3tf002472g2u	GBJN01116962
Lh3tf016425g1u	GBJN01023122
Lh3tf001616g0s	GBJN01035041
Lh3tf011017g2u	GBJN01112027
Lh3tf022290g2u	GBJN01134758
Lh3tf000234g4u	GBJN01102445
Lh3tf002472g26u	GBJN01105095
Lh3tf003201g11u	GBJN01165591
Lh3tf024271g2p	GBJN01140763
Lh3tf019264g0u	GBJN01082582
Lh3tf010906g0u	GBJN01145860
Lh3tf001707g1u	GBJN01026356
Lh2tf022593g0u	GBJN01095335
Lh3tf019801g2s	GBJN01164513
Lh3tf001707g8u	GBJN01106042
Lh2tf005606g0u	GBJN01003085
Lh3tf000234g5u	GBJN01070647
Lh3tf006652g5u	GBJN01027319
Lh3tf000234g10u	GBJN01137972
Lh3tf001764g121s	GBJN01046668
Lh3tf012591g1u	GBJN01052252
Lh3tf006652g6u	NA
Lh3tf001707g2u	GBJN01140738
Lh3tf009356g0u	GBJN01144193
Lh3tf000234g28u	GBJN01167315
Lh3tf013301g2u	GBJN01073215
Lh2tf002757g0u	GBJN01085841
Lh2tf002757g2s	GBJN01009594
Lh3tf011748g2u	GBJN01088468
Lh3tf000234g9u	GBJN01142404
Lh3tf003561g3u	GBJN01163106
Lh3tf000063g26u	GBJN01062455
Lh3tf015943g12s	GBJN01171725
Lh2tf002757g1p	GBJN01020323
Lh3tf000026g0p	GBJN01056735
Lh3tf002524g1u	GBJN01024119
Lh3tf022290g1u	GBJN01070714
Lh3tf000276g6u	GBJN01106138
Lh3tf012072g3u	GBJN01108669
Lh3tf003139g5u	GBJN01054549
Lh2tf022593g3u	GBJN01177868
Lh3tf000234g14u	GBJN01047798
Lh3tf000234g12u	GBJN01083413
Lh3tf012072g5u	GBJN01167142
Lh3tf018067g0p	GBJN01100440
Lh3tf007234g0u	GBJN01064070
Lh3tf010030g2u	GBJN01125352
Lh3tf010088g1u	GBJN01003564
Lh3tf015943g11u	GBJN01051314
Lh3tf000276g8u	GBJN01115572
Lh3tf018489g17u	GBJN01169611
Lh3tf011880g2u	GBJN01005525
Lh3tf000234g1p	GBJN01076578
Lh3tf030251g0u	GBJN01028040
Lh2tf016436g1u	GBJN01016825
Lh3tf004960g0u	GBJN01135792
Lh3tf010841g0u	GBJN01032844
Lh3tf002472g4u	GBJN01171181
Lh3tf022290g4u	GBJN01159552
Lh3tf006085g0u	GBJN01001279
Lh3tf003201g18p	GBJN01036953
Lh3tf012072g2u	GBJN01140085
Lh3tf000234g6u	GBJN01009964
Lh3tf003201g14u	GBJN01142347
Lh3tf015943g33u	GBJN01129801
Lh3tf012072g4u	NA
Lh3tf001764g114p	GBJN01033402
Lh3tf010714g1u	GBJN01042318
Lh3tf000283g0u	GBJN01052811
Lh3tf000234g17u	GBJN01123970
Lh3tf000063g10u	NA
Lh3tf011748g3u	GBJN01018396
Lh3tf000063g14u	GBJN01083352
Lh3tf006652g3u	GBJN01097133
Lh3tf000016g12s	GBJN01162989
Lh3tf020189g3s	GBJN01169233
Lh3tf000026g2p	GBJN01049497
Lh3tf025865g1u	GBJN01167169
Lh3tf005467g2u	GBJN01085061
Lh3tf002437g3s	GBJN01116018
Lh3tf022290g0u	GBJN01080595
Lh2tf009846g0u	GBJN01056783
Lh3tf015943g1p	GBJN01145383
Lh3tf006652g10u	GBJN01029537
Lh3tf000276g11u	GBJN01018783
Lh3tf012072g30s	GBJN01027026
Lh3tf003139g4u	GBJN01069308
Lh3tf002472g8u	GBJN01025652
Lh1tf099718g0u	GBJN01091177
Lh2tf022031g0u	GBJN01024071
Lh3tf002472g7u	GBJN01060463
Lh3tf018489g10u	NA
Lh3tf003201g8u	GBJN01043290
Lh3tf000063g33p	GBJN01113321
Lh3tf007490g0u	GBJN01158260
Lh3tf000274g11u	GBJN01022309
Lh3tf000063g34s	GBJN01133937
Lh3tf013304g0p	GBJN01150393
Lh0tf012844g0u	GBJN01135092
Lh3tf012072g31u	GBJN01003733
Lh3tf016743g1s	GBJN01058632
Lh3tf015943g41u	GBJN01134385
Lh3tf000234g3s	GBJN01111517
Lh3tf000276g2u	GBJN01003190
Lh3tf000063g23u	GBJN01019987
Lh3tf000234g11u	GBJN01174046
Lh3tf002549g0u	GBJN01095143
Lh3tf005668g2u	GBJN01068265
Lh3tf012072g9s	GBJN01024201
Lh3tf008518g3u	GBJN01015671
Lh3tf012072g11u	GBJN01113402
Lh3tf006054g1u	GBJN01097379
Lh3tf009390g0u	GBJN01011600
Lh3tf000234g25u	GBJN01014370
Lh3tf018966g0u	GBJN01061836
Lh3tf016754g2s	GBJN01041545
Lh3tf008548g1p	GBJN01067770
Lh3tf000234g21u	GBJN01102191
Lh2tf022593g5u	GBJN01022981
Lh3tf012072g10u	GBJN01127151
Lh3tf018496g0u	GBJN01006728
Lh3tf019115g0u	GBJN01059302
Lh3tf003201g21u	GBJN01042189
Lh3tf016435g1u	GBJN01001546
Lh3tf002524g3u	GBJN01098012
Lh2tf014692g0p	GBJN01030379
Lh3tf011340g0u	GBJN01035401
Lh2tf075721g4u	GBJN01009386
Lh3tf016435g0u	GBJN01098362
Lh3tf015943g19u	GBJN01009187
Lh3tf017926g0p	GBJN01070691
Lh2tf013893g0p	GBJN01104093
Lh3tf001707g6u	GBJN01082073
Lh3tf000276g4u	GBJN01141709
Lh3tf006652g1u	GBJN01147585
Lh3tf012072g19u	GBJN01009485
Lh3tf000276g1p	GBJN01088955
Lh3tf000234g7u	GBJN01028992
Lh3tf012579g0u	GBJN01073160
Lh3tf018492g1u	GBJN01048953
Lh3tf027276g0u	GBJN01014965
Lh3tf000274g6u	GBJN01133168
Lh3tf025865g0u	GBJN01076131
Lh3tf022290g5u	GBJN01080449
Lh3tf004074g0u	GBJN01144916
Lh2tf013764g0u	GBJN01070479
Lh3tf005085g7s	GBJN01024765
Lh3tf012072g12p	GBJN01025792
Lh3tf012072g18s	NA
Lh2tf028959g1s	GBJN01128908
Lh0tf011205g0u	GBJN01113655
Lh3tf006607g8u	GBJN01016313
Lh3tf001707g0u	GBJN01165216
Lh3tf004495g3p	GBJN01112580
Lh3tf000276g15u	GBJN01116964
Lh3tf002437g1p	GBJN01034441
Lh3tf006652g2u	GBJN01173989
Lh3tf015943g28u	GBJN01075838
Lh3tf012072g1u	GBJN01049073
Lh3tf002222g0u	GBJN01028035
Lh3tf022290g3u	GBJN01096458
Lh3tf006785g11s	GBJN01028956
Lh3tf002378g0u	GBJN01059188
Lh3tf022026g0u	GBJN01135113
Lh0tf012460g0u	GBJN01009782
